# Supplementary material for: Italian Nursing Research: A Bibliometric Analysis from 1980 to 2020
Source: Nurs Rep. 2024 Dec 9;14(4):3933–42. doi: 10.3390/nursrep14040287 (PMC11679739; doi:10.3390/nursrep14040287)
Supplement: Supplementary file 1 [file nursrep-14-00287-s001.zip]

Archive with 1 entries (1 files):
- nursrep-3289398-supplementary.xlsx
