# Supplementary material for: Italian Nursing Research: A Bibliometric Analysis from 1980 to 2020
Source: Nurs Rep. 2024 Dec 9;14(4):3933–42. doi: 10.3390/nursrep14040287 (PMC11679739; doi:10.3390/nursrep14040287)
Supplement: Supplementary file 1 [file nursrep-14-00287-s001.zip › nursrep-3289398-supplementary.xlsx]

## Sheet: Reports up to 2020
n. progressivo riferimento divisione tra studenti	DOI	Url	Article ID	Year of publication	Article title	Journal	Impact Factor	Language	Nursing topic	Disciplinary area (Education, Clinical, Administration, Other)	Disciplinary area (Specify "Other")	Authorship (national/international)	Research (Classification)	Type of study (Classification)	Methodology of study	Other qualitative (Specify)	Other methodology (Specify)	Population of study (Nurse/Patients/Others)	Population of study (Specify "Others")	Funded or nonfunded publications	infe/multi	ESO/ENDO	FUNDED	IF
1	10.12968/jowc.2020.29.2.120	https://www.scopus.com/inward/record.uri?eid=2-s2.0-85079522023&doi=10.12968%2fjowc.2020.29.2.120&partnerID=40&md5=5284f82e69b0788f5c8cc11d17e479c7	Z6ZQ3SG3	2020	A multilayer polyurethane foam dressing for pressure ulcer prevention in older hip fracture patients: An economic evaluation	Journal of Wound Care	2.072	English	Y	C		INT	P	QUAN	OS			PT		NR	NURSING RESEARCH	ESO	N	SI	0.655	0.784
2	10.7416/ai.2018.2254	https://www.scopus.com/inward/record.uri?eid=2-s2.0-85055618344&doi=10.7416%2fai.2018.2254&partnerID=40&md5=1d588abcdb3c769583a175137c5c11da	A7G36SWF	2018	A multicentre study on epidemiology and prevention of needle stick injuries among students of nursing schools	Annali di Igiene	2.07	English	Y	C		NAT	P	QUAN	OS			SN		NR	NURSING RESEARCH	ENDO	N	SI	1.876	1.886
3	10.1111/opn.12245	https://www.scopus.com/inward/record.uri?eid=2-s2.0-85066628841&doi=10.1111%2fopn.12245&partnerID=40&md5=4bdabda5eae11db273491a30274088aa	258UDTIC	2019	A national study of nursing homes as learning environments according to undergraduate nursing student’s perspective	International Journal of Older People Nursing	2.115	English	Y	B		NAT	P	QUAN	OS			SN		N	NURSING RESEARCH	ENDO	N	SI	2.635	2.641
4	10.1111/jnu.12388	https://www.scopus.com/inward/record.uri?eid=2-s2.0-85045912571&doi=10.1111%2fjnu.12388&partnerID=40&md5=0ec34606dbb880016d92b374444a4d74	7H95TC7C	2018	Attitudes Towards and Knowledge About Lesbian, Gay, Bisexual, and Transgender Patients Among Italian Nurses: An Observational Study	Journal of Nursing Scholarship	2.655	English	Y	B		NAT	P	QUAN	OS			NU		NR	NURSING RESEARCH	ENDO	N	SI	74.699
5	10.2147/PPA.S251993	https://www.scopus.com/inward/record.uri?eid=2-s2.0-85088613474&doi=10.2147%2fPPA.S251993&partnerID=40&md5=cc3654c212c8449e7ff403d2448e4884	ZXDGMRTC	2020	Attitude towards drug therapy in a community mental health center evaluated by the drug attitude inventory	Patient Preference and Adherence	2.711	English	Y	C		NAT	P	QUAN	OS			PT		N	NURSING RESEARCH	ESO	N	SI
6	10.1016/j.pmn.2015.10.002	https://www.scopus.com/inward/record.uri?eid=2-s2.0-84958540184&doi=10.1016%2fj.pmn.2015.10.002&partnerID=40&md5=88c0dff6c3e48cdbaf48fda96b71236f	MD7BENUT	2015	Attitude and Knowledge of Pain Management Among Italian Nurses in Hospital Settings	Pain Management Nursing	1.929	English	Y	B		NAT	P	QUAN	OS			NU		NR	NURSING RESEARCH	ENDO	N	SI
7	10.1177/0260106020971858	https://www.scopus.com/inward/record.uri?eid=2-s2.0-85095820886&doi=10.1177%2f0260106020971858&partnerID=40&md5=0bf4fc7d706e76b956367f4135403526	8CU3RWAE	2020	Association of maternal food insecurity before and during pregnancy with fetal structural anomalies: A multicenter case-control study protocol	Nutrition and Health	1.161	English	Y	D		NAT	P	QUAN	OS			PT		NR	CLINICAL RESEARCH	ESO	N	SI
8	10.1186/s12882-018-1136-6	https://www.scopus.com/inward/record.uri?eid=2-s2.0-85057620897&doi=10.1186%2fs12882-018-1136-6&partnerID=40&md5=6f4f14d5838f1821aa786d0b33b08467	P95RHZ24	2018	Association of kidney disease measures with risk of renal function worsening in patients with type 1 diabetes 11 Medical and Health Sciences 1103 Clinical Sciences	BMC Nephrology	2.388	English	Y	C		NAT	P	QUAN	OS			PT		NR	NURSING RESEARCH	ESO	N	SI
9	10.1177/1474515120941368	https://www.scopus.com/inward/record.uri?eid=2-s2.0-85087944315&doi=10.1177%2f1474515120941368&partnerID=40&md5=7f264991e91f474c30eef4a11f4e9716	3FB4UNUX	2020	Association between sleep quality and self-care in adults with heart failure: A systematic review	European Journal of Cardiovascular Nursing	2.296	English	Y	C		NAT	S					PT		N	NURSING RESEARCH	ESO	N	SI
11	10.1016/j.amjcard.2012.10.033	https://www.scopus.com/inward/record.uri?eid=2-s2.0-84873323029&doi=10.1016%2fj.amjcard.2012.10.033&partnerID=40&md5=0b0841c2b7e7834aee7a4bff20a47840	6FXRTQJT	2013	Association between proximal stent edge positioning on atherosclerotic plaques containing lipid pools and postprocedural myocardial infarction (from the CLI-POOL Study)	American Journal of Cardiology	2.57	English	Y	D		NAT	P	QUAN	OS			PT		NR	CLINICAL RESEARCH	ESO	N	SI
12	10.1016/j.jamda.2018.10.001	https://www.scopus.com/inward/record.uri?eid=2-s2.0-85056722006&doi=10.1016%2fj.jamda.2018.10.001&partnerID=40&md5=720f43f4c62449901d6d399cd8b95fc3	UR388EWV	2019	Association Between End-of-Life Conversations in Nursing Homes and End-of-Life Care Outcomes: A Systematic Review and Meta-analysis	Journal of the American Medical Directors Association	4.367	English	Y	C		NAT	S					NU; PT		N	NURSING RESEARCH	ENDO	N	SI
13		https://www.scopus.com/inward/record.uri?eid=2-s2.0-84857094058&partnerID=40&md5=8c30c8f7570b2e83e9aa6d8888c65789	PNVPZZ2F	2011	Assessment of pain associated to common invasive procedures and nurse's opinion [Valutazione della percezione del dolore da procedura invasiva e opinione degli infermieri]	Assistenza Infermieristica e Ricerca	0.603	English; Italian	Y	C		NAT	P	QUAN	OS			NU; PT		N	NURSING RESEARCH	ENDO	N	SI
14	10.7416/ai.2015.2033	https://www.scopus.com/inward/record.uri?eid=2-s2.0-84937212855&doi=10.7416%2fai.2015.2033&partnerID=40&md5=e185746bbc90593fd61b0d50f0f12738	89D6PCH2	2015	Assessment of tetanus immunity status by tetanus quick stick and anamnesis: a prospective double blind study	Annali di Igiene	2.07	English	Y	D		NAT	P	QUAN	ES			PT		N	CLINICAL RESEARCH	ESO	N	SI
15		https://www.scopus.com/inward/record.uri?eid=2-s2.0-84879928598&partnerID=40&md5=f65340e707b6d4f039af204befbee8c8	XGZRX447	2013	Assessment of non-traumatic chest pain in emergency room: Comparison between heart score and triage assessment of an italian hospital [La valutazione del dolore toracico non traumatico in pronto soccorso: Confronto tra heart score e il triage di un ospedale Italiano]	Assistenza Infermieristica e Ricerca	0.603	English; Italian	Y	C		NAT	P	QUAN	OS			PT		N	NURSING RESEARCH	ESO	N	SI
16	10.1016/j.jcmg.2018.12.016	https://www.scopus.com/inward/record.uri?eid=2-s2.0-85066094458&doi=10.1016%2fj.jcmg.2018.12.016&partnerID=40&md5=ebbef280e13b6154eb42f9ce1f3171d4	VX8ABGEI	2019	Assessment of Mechanisms of Acute Coronary Syndromes and Composition of Culprit Plaques in Patients With and Without Diabetes	JACC: Cardiovascular Imaging	12.74	English	Y	D		NAT	P	QUAN	OS			PT		NR	CLINICAL RESEARCH	ESO	N	SI
17	10.23749/mdl.v111i5.9991	https://www.scopus.com/inward/record.uri?eid=2-s2.0-85094936200&doi=10.23749%2fmdl.v111i5.9991&partnerID=40&md5=d667ce47a6f54174ff5d4f30e650fc52	VTK3WEQC	2020	Assessment of air and surfaces contamination in a COVID-19 non-intensive care unit [«valutazione della contaminazione di aria e superfici in un reparto COVID-19 a bassa intensità di cure».]	Medicina del Lavoro	0.978	English	Y	C		NAT	P	QUAN	OS			OT	SURFACE AND AIR	NR	NURSING RESEARCH	ESO	N	SI
18	10.23750/abm.v91i2.9629	https://www.scopus.com/inward/record.uri?eid=2-s2.0-85084936756&doi=10.23750%2fabm.v91i2.9629&partnerID=40&md5=6480c2387e54dcfabf57d6d35f4368ce	HFRU9M8U	2020	Assessment and treatment of older individuals with covid-19 multi-system disease: Clinical and ethical implications	Acta Biomedica	1.373	English	Y	C		NAT	P	QUAN	OS			PT		N	NURSING RESEARCH	ESO	N	SI
19		https://www.scopus.com/inward/record.uri?eid=2-s2.0-84895853386&partnerID=40&md5=7bc6be109550fbfe596001b5a04ff41a	DUTCHA7U	2013	[Assessment and choice of the device for vascular access]. [Accertamento e scelta dei dispositivi ad accesso venoso.]	Professioni infermieristiche	0.204	Italian	Y	C		NAT	P	QUAN	OS			NU		N	NURSING RESEARCH	ENDO	N	SI
20	10.1016/j.nedt.2018.11.023	https://www.scopus.com/inward/record.uri?eid=2-s2.0-85058054688&doi=10.1016%2fj.nedt.2018.11.023&partnerID=40&md5=ff9795f91513e1b03e2dc276eb36ef61	3M3Q57NT	2019	Assessing nursing students’ knowledge of evidence-based guidelines on the management of peripheral venous catheters: A multicentre cross-sectional study	Nurse Education Today	2.49	English	Y	C		NAT	P	QUAN	OS			SN		N	NURSING RESEARCH	ENDO	N	SI
21		https://www.scopus.com/inward/record.uri?eid=2-s2.0-82255166846&partnerID=40&md5=cece4393ac18ae5f4671f3ee682ba9bf	DC7MCM2T	2011	[Aspects and relevant relationship in the nursing workload conceptualization: literature review]. [Relazioni tra gli aspeti principali che definiscono il concetto di lavoro del personale infermieristico: revisione della letteratura.]	Professioni infermieristiche	0.204	Italian	Y	A		NAT	S					NU		N	NURSING RESEARCH	ENDO	N	SI
23	10.1016/j.diagmicrobio.2008.06.015	https://www.scopus.com/inward/record.uri?eid=2-s2.0-54049130360&doi=10.1016%2fj.diagmicrobio.2008.06.015&partnerID=40&md5=cd75d8ea286b2a6177a7121b3ac11d6f	GWE8X83K	2008	Ascaris lumbricoides-induced suppression of total and specific IgE responses in atopic subjects is interleukin 10-independent and associated with an increase of CD25+ cells	Diagnostic Microbiology and Infectious Disease	2.499	English	Y	D		NAT	P	QUAN	OS			PT		NR	CLINICAL RESEARCH	ESO	N	SI
24	10.3390/ijerph17093105	https://www.scopus.com/inward/record.uri?eid=2-s2.0-85084276466&doi=10.3390%2fijerph17093105&partnerID=40&md5=2890198088426378f229c271af1ebe74	Z6NBKQRK	2020	Arsenic exposure and risk of urothelial cancer: Systematic review and meta-analysis	International Journal of Environmental Research and Public Health	2.849	English	Y	D		NAT	S					PO		N	CLINICAL RESEARCH	ESO	N	SI
25	10.1007/s00520-014-2227-y	https://www.scopus.com/inward/record.uri?eid=2-s2.0-84906310422&doi=10.1007%2fs00520-014-2227-y&partnerID=40&md5=5bd79bf4cf90def0b4c201b9c6c36588	IXJ3GGCP	2014	Are orange lollies effective in preventing nausea and vomiting related to dimethyl sulfoxide? A multicenter randomized trial	Supportive Care in Cancer	2.635	English	Y	C		NAT	P	QUAN	ES			PT		NR	NURSING RESEARCH	ESO	N	SI
26	10.1111/jonm.13139	https://www.scopus.com/inward/record.uri?eid=2-s2.0-85092118593&doi=10.1111%2fjonm.13139&partnerID=40&md5=f790aede15ebf62d4126cacfa2256c23	B4KWKGAG	2020	Are data on missed nursing care useful for nursing leaders? The RN4CAST@IT cross-sectional study	Journal of Nursing Management	2.243	English	Y	A		INT	P	QUAN	OS			NU		N	NURSING RESEARCH	ENDO	N	SI
27	10.1371/journal.pone.0173617	https://www.scopus.com/inward/record.uri?eid=2-s2.0-85015160146&doi=10.1371%2fjournal.pone.0173617&partnerID=40&md5=81bcddb0551adba10c643c68a15e7a1d	2PEPN9HI	2017	Are community-based nurse-led selfmanagement support interventions effective in chronic patients? Results of a systematic review and meta-analysis	PLoS ONE	2.74	English	Y	B		NAT	S					PT		N	NURSING RESEARCH	ESO	N	SI
28	10.1016/j.ijcha.2020.100677	https://www.scopus.com/inward/record.uri?eid=2-s2.0-85097410087&doi=10.1016%2fj.ijcha.2020.100677&partnerID=40&md5=7a2c3932e162ebedc31210fd22ee526c	QXGS4R2W	2020	Appropriate use criteria for coronary angiography: a single centre experience	IJC Heart and Vasculature	2.843	English	Y	D		NAT	P	QUAN	OS			PT		N	CLINICAL RESEARCH	ESO	N	SI
29	10.1016/j.iccn.2018.04.002	https://www.scopus.com/inward/record.uri?eid=2-s2.0-85050112082&doi=10.1016%2fj.iccn.2018.04.002&partnerID=40&md5=686a47b721cef7c2309cf07f6144bd89	4VDBIBKU	2018	Application of prone position in hypoxaemic patients supported by veno-venous ECMO	Intensive and Critical Care Nursing	1.886	English	Y	C		NAT	P	QUAN	OS			PT		N	NURSING RESEARCH	ESO	N	SI
30	10.1891/1541-6577.29.3.200	https://www.scopus.com/inward/record.uri?eid=2-s2.0-84940993381&doi=10.1891%2f1541-6577.29.3.200&partnerID=40&md5=7c2ade8465a9725e8f1a7e8e9693c8f1	6KZ7TUZV	2015	Applying the theory of planned behavior to explain women's role in prostate cancer screening	Research and Theory for Nursing Practice	0.489	English	Y	C		NAT	P	QUAN	OS			PO		NR	NURSING RESEARCH	ESO	N	SI
31		https://www.scopus.com/inward/record.uri?eid=2-s2.0-84867885859&partnerID=40&md5=44f001078adeabb6270a80172979085f	W2GE8WJP	2012	[Application of endotracheal suctioning AARC guidelines: impact on the performance of vital signs in a population of cardiac patients]. [Applicazione delle nuove linee guida AARC per l'aspirazione endotracheale : impatto sui parametri vitali in pazienti sottoposti a rivascolarizzazione miocardica (BPAC).]	Professioni infermieristiche	0.204	Italian	Y	C		NAT	P	QUAN	OS			PT		NR	NURSING RESEARCH	ESO	N	SI
32	10.1007/s11136-018-2024-z	https://www.scopus.com/inward/record.uri?eid=2-s2.0-85055699391&doi=10.1007%2fs11136-018-2024-z&partnerID=40&md5=14a2b82b0dd6e65bed5de0830ac65208	S94Z8ACG	2019	Anxiety, depression and quality of life in chronic obstructive pulmonary disease patients and caregivers: an actor–partner interdependence model analysis	Quality of Life Research	2.773	English	Y	C		NAT	P	QUAN	OS			PT; CG		NR	NURSING RESEARCH	ESO	N	SI
33	10.2174/138920111795470958	https://www.scopus.com/inward/record.uri?eid=2-s2.0-79955611400&doi=10.2174%2f138920111795470958&partnerID=40&md5=04d94d0ce7392116b817412817ab0f32	UX4TH36V	2011	Antiepileptic drugs during pregnancy: Pharmacokinetics and transplacental transfer	Current Pharmaceutical Biotechnology	2.097	English	Y	D		NAT	S					PT		NR	CLINICAL RESEARCH	ESO	N	SI
34	10.7429/pi.2020.734250	https://www.scopus.com/inward/record.uri?eid=2-s2.0-85103745984&doi=10.7429%2fpi.2020.734250&partnerID=40&md5=b1f93576eb65feb5f309fea2032380ab	A8IIPW4R	2020	Burnout syndrome among Italian nursing staff during the COVID 19 emergency. Multicentric survey study [Sindrome di Burnout tra il personale infermieristico italiano durante l'emergenza COVID 19. Indagine conoscitiva multicentrica]	Professioni infermieristiche	0.204	Italian	Y	A		NAT	P	QUAN	OS			NU		NR	NURSING RESEARCH	ENDO	N	SI
35	10.1093/ndt/gfm111	https://www.scopus.com/inward/record.uri?eid=2-s2.0-34547915616&doi=10.1093%2fndt%2fgfm111&partnerID=40&md5=8971f3a6358cbb1db37cd8b2fee9985b	7C7WEWMZ	2007	Burnout in health care providers of dialysis service in Northern Italy - A multicentre study	Nephrology Dialysis Transplantation	4.531	English	Y	A		NAT	P	QUAN	OS			NU		N	NURSING RESEARCH	ENDO	N	SI
36	10.1111/j.1651-2227.2007.00495.x	https://www.scopus.com/inward/record.uri?eid=2-s2.0-35348933751&doi=10.1111%2fj.1651-2227.2007.00495.x&partnerID=40&md5=4a9f60639d6cd42066e3039565e3cd18	JXN4DPG8	2007	Breastfeeding promotion in neonatal intensive care unit: Impact of a new program toward a BFHI for high-risk infants	Acta Paediatrica, International Journal of Paediatrics	2.111	English	Y	C		NAT	P	QUAN	OS			PT		NR	NURSING RESEARCH	ESO	N	SI
37		https://www.scopus.com/inward/record.uri?eid=2-s2.0-84964199265&partnerID=40&md5=588dcff813ddba3e98dc6f8ca2bd77ff	MHH8ZCX5	2016	Burnout and risk of burnout in the Italian teams of bone marrow transplant: A multicentre survey [Il burnout e il rischio di burnout nelle equipe di trapianto di midollo osseo: Uno studio multicentrico Italiano]	Assistenza Infermieristica e Ricerca	0.603	Italian	Y	A		NAT	P	QUAN	OS			NU		NR	NURSING RESEARCH	ENDO	N	SI
38		https://www.scopus.com/inward/record.uri?eid=2-s2.0-77953692238&partnerID=40&md5=cdfc4634da768b2958d422cf86ef7506	FUHPN9ME	2009	Building a quality evaluation system for the nursing triage process [Creazione di un sistema di valutazione della qualità del processo di triage infermieristico.]	Professioni infermieristiche	0.204	Italian	Y	C		NAT	P	QUAN	ID			NU		NR	NURSING RESEARCH	ENDO	N	SI
39		https://www.scopus.com/inward/record.uri?eid=2-s2.0-18344380290&partnerID=40&md5=ccea355d468f0b9720f41f8cc4c5ec9c	UJD22AID	2004	Breastfeeding in neonatal intensive care: description of a change [Allattamento materno in Terapia Intensiva Neonatale: descrizione di un cambiamento.]	Assistenza infermieristica e ricerca : AIR	0.603	Italian	Y	C		NAT	P	QUAN	OS			PT, PO		NR	NURSING RESEARCH	ESO	N	SI
40	10.1080/14767050600631468	https://www.scopus.com/inward/record.uri?eid=2-s2.0-33745712372&doi=10.1080%2f14767050600631468&partnerID=40&md5=3d9705681929397452923d05867f78dd	XXSIFK9A	2006	Breast-feeding in a woman with cystic fibrosis undergoing antibiotic intravenous treatment	Journal of Maternal-Fetal and Neonatal Medicine	1.737	English	Y	D		NAT	P	QUAN	OS			PT		NR	CLINICAL RESEARCH	ESO	N	SI
41		https://www.scopus.com/inward/record.uri?eid=2-s2.0-45549094161&partnerID=40&md5=7151067a55f191523db70320b7f65c32	HHWGT6BJ	2008	Bone mineral density in cystic fibrosis patients under the age of 18 years	Minerva Pediatrica	0.863	English	Y	D		NAT	P	QUAN	OS			PT		NR	CLINICAL RESEARCH	ESO	N	SI
42	10.23750/abm.v88i4.6191	https://www.scopus.com/inward/record.uri?eid=2-s2.0-85042526694&doi=10.23750%2fabm.v88i4.6191&partnerID=40&md5=e9c52d42280428f5cd82439017d5592c	U2SFHPVF	2017	BRASS score and complex discharge: A pilot study	Acta Biomedica	1.373	English	Y	C		NAT	P	QUAN	OS			PT		NR	NURSING RESEARCH	ESO	N	SI
43	10.1007/s00277-013-1926-7	https://www.scopus.com/inward/record.uri?eid=2-s2.0-84902330490&doi=10.1007%2fs00277-013-1926-7&partnerID=40&md5=a7f2604d8e1ff16660c193c0bf7bbfcc	UP357AQQ	2014	Bone marrow aspiration and biopsy-related pain management	Annals of Hematology	2.904	English	Y	C		NAT	P	QUAN	OS			PT		NR	NURSING RESEARCH	ESO	N	SI
44	10.1080/147670410001728223	https://www.scopus.com/inward/record.uri?eid=2-s2.0-4043121811&doi=10.1080%2f147670410001728223&partnerID=40&md5=eb0560278bac6fb0d684f53037e37a71	A4FXTMAD	2004	Birth weight for gestational age centiles for Italian neonates	Journal of Maternal-Fetal and Neonatal Medicine	1.737	English	Y	C		NAT	P	QUAN	OS			PT		NR	NURSING RESEARCH	ESO	N	SI
46	10.1188/14.CJON.568-576	https://www.scopus.com/inward/record.uri?eid=2-s2.0-84907442222&doi=10.1188%2f14.CJON.568-576&partnerID=40&md5=639a96985d52d54da8dd1029bfc6ecf7	U2D8R676	2014	Biofield therapies and cancer-related symptoms: A review	Clinical Journal of Oncology Nursing	1.224	English	Y	C		NAT	S					OT	BIOFIELD THERAPIES (BTs)	NR	NURSING RESEARCH	ESO	N	SI
47	10.1097/NCC.0000000000000701	https://www.scopus.com/inward/record.uri?eid=2-s2.0-85078590335&doi=10.1097%2fNCC.0000000000000701&partnerID=40&md5=72232fa3923c2c3dec718ef2e5c67d68	4XRJGZST	2020	"beyond the Boundaries of Care Dependence": A Phenomenological Study of the Experiences of Palliative Care Nurses	Cancer Nursing	1.85	English	Y	C		NAT	P	QUAL	FE			NU		NR	NURSING RESEARCH	ENDO	N	SI
48		https://www.scopus.com/inward/record.uri?eid=2-s2.0-85032374345&partnerID=40&md5=046691e7215cf9b49984dabe58dba5be	TCHBH7IT	2017	Beta-glucan, inositol and digestive enzymes improve quality of life of patients with inflammatory bowel disease and irritable bowel syndrome	European Review for Medical and Pharmacological Sciences	3.024	English	Y	D		INT	P	QUAN	ES			PT		NR	CLINICAL RESEARCH	ESO	N	SI
49	10.1016/j.vph.2020.106649	https://www.scopus.com/inward/record.uri?eid=2-s2.0-85078215328&doi=10.1016%2fj.vph.2020.106649&partnerID=40&md5=b562a7a938818a9fe19dbc0e78a0f23f	8IS8N79V	2020	Beta-blocker therapy and risk of vascular dementia: A population-based prospective study	Vascular Pharmacology	4.152	English	Y	D		INT	P	QUAN	OS			PT		NR	CLINICAL RESEARCH	ESO	N	SI
50	10.1097/NAN.0000000000000297	https://www.scopus.com/inward/record.uri?eid=2-s2.0-85056499277&doi=10.1097%2fNAN.0000000000000297&partnerID=40&md5=b8f947f4b5aa057c6df56826bf6c3cc8	J8I4EBVR	2018	Best practices in the management of central vascular access devices: An observational study in areas with a high prevalence of trained nurses	Journal of Infusion Nursing	0.831	English	Y	C		NAT	P	QUAN	OS			NU		NR	NURSING RESEARCH	ENDO	N	SI
51	10.1111/jocn.13777	https://www.scopus.com/inward/record.uri?eid=2-s2.0-85017651618&doi=10.1111%2fjocn.13777&partnerID=40&md5=3ca3bc1a3d3785c88caaf19e174a2e9c	QFATMW27	2017	Being in protective isolation following autologous haematopoietic stem cell transplantation: A phenomenological study	Journal of Clinical Nursing	1.972	English	Y	C		NAT	P	QUAL	FE			PT		N	NURSING RESEARCH	ESO	N	SI
52		https://www.scopus.com/inward/record.uri?eid=2-s2.0-17344367986&partnerID=40&md5=f4b312d0e0ece199e3531802073bed73	VEEMQNBQ	2005	Behavior of Italian health professionals dealing with immigrant patients: A sample study [Gli atteggiamenti di un campione di operatori sanitari italiani nei confronti dei pazienti stranieri]	Studi Emigrazione	0.081	Italian	Y	B		NAT	P	QUAL	NS			NU		NR	NURSING RESEARCH	ENDO	N	SI
53		https://www.scopus.com/inward/record.uri?eid=2-s2.0-77955901742&partnerID=40&md5=edce7782bc82e09b15ad184f6980c3be	T57FMSM6	2010	Behavior and motivations of the nurses on the bladder gymnastics [Comportamenti e motivazioni degli infermieri sulla ginnastica vescicale]	Assistenza Infermieristica e Ricerca	0.603	Italian	Y	C		NAT	P	QUAN	OS			NU		NR	NURSING RESEARCH	ENDO	N	SI
54	10.1016/j.nedt.2012.03.011	https://www.scopus.com/inward/record.uri?eid=2-s2.0-84868273979&doi=10.1016%2fj.nedt.2012.03.011&partnerID=40&md5=d41d70805cf1f55ab601be001b8d351e	3QACR7KF	2012	Becoming a nurse in Italy: A multi-method study on expenditures by families and students	Nurse Education Today	2.49	English	Y	B		NAT	P	MM				NU		NR	NURSING RESEARCH	ENDO	N	SI
55	10.1111/jorc.12301	https://www.scopus.com/inward/record.uri?eid=2-s2.0-85074554967&doi=10.1111%2fjorc.12301&partnerID=40&md5=4cdad5fe471d6d87c604321c2252dff7	DUXUAERD	2020	Awareness, Understanding and Treatment Practices when Managing Cachexia in End-Stage Kidney Disease	Journal of Renal Care	0.961	English	Y	C		INT	P	MM				NU		N	NURSING RESEARCH	ENDO	N	SI
56		https://www.scopus.com/inward/record.uri?eid=2-s2.0-84875590801&partnerID=40&md5=4cd5716ca0808e01507cafcb5a921fb4	6IEAFUGT	2012	[Awareness of diagnosis and prognosis in patients with unfavorable prognosis: perception of the attitudes of a group of doctors and nurses]. [La consapevolezza della diagnosi e della prognosi nella persona con malattia a prognosi infausta:la percezione negli atteggiamenti di un gruppo di medici e infermieri.]	Professioni infermieristiche	0.204	Italian	Y	C		NAT	P	QUAN	OS			NU		NR	NURSING RESEARCH	ENDO	N	SI
57	10.1007/s11096-016-0279-4	https://www.scopus.com/inward/record.uri?eid=2-s2.0-84962040467&doi=10.1007%2fs11096-016-0279-4&partnerID=40&md5=0dd938eafd11c7a18e5f02e3656036c8	9TCRBKXB	2016	Attitudes towards polypharmacy and medication withdrawal among older inpatients in Italy	International Journal of Clinical Pharmacy	1.616	English	Y	C		INT	P	QUAN	OS			PT		NR	NURSING RESEARCH	ESO	N	SI
58	10.1016/j.vaccine.2018.04.029	https://www.scopus.com/inward/record.uri?eid=2-s2.0-85046794438&doi=10.1016%2fj.vaccine.2018.04.029&partnerID=40&md5=2ed3b1070abddba7b1f6a1487924dbde	7I2T3595	2018	Attitudes towards compulsory vaccination in Italy: Results from the NAVIDAD multicentre study	Vaccine	3.143	English	Y	C		NAT	P	QUAN	OS			PO		N	NURSING RESEARCH	ESO	N	SI
59	10.21873/anticanres.14571	https://www.scopus.com/inward/record.uri?eid=2-s2.0-85092121837&doi=10.21873%2fanticanres.14571&partnerID=40&md5=c0310280b9cb6e3ea280f04c9eb008ea	27UINGCA	2020	A psychometric validation of the decisional conflict scale in italian cancer patients scheduled for insertion of central venous access devices	Anticancer Research	1.994	English	Y	C		INT	P	QUAN	ID			PT		NR	NURSING RESEARCH	ESO	N	SI
60	10.1177/0969733011413492	https://www.scopus.com/inward/record.uri?eid=2-s2.0-84859073449&doi=10.1177%2f0969733011413492&partnerID=40&md5=5d2cfe21129be8a81ce568fe5a2c639a	PR8469WC	2012	A proto-code of ethics and conduct for European nurse directors	Nursing Ethics	2.597	English	Y	B		INT	P	QUAL	NS			NU		NR	NURSING RESEARCH	ENDO	N	SI
62	10.1186/s12913-019-4667-z	https://www.scopus.com/inward/record.uri?eid=2-s2.0-85074355225&doi=10.1186%2fs12913-019-4667-z&partnerID=40&md5=06ea8ffaf02dea1dc1e021f2525ac820	JI8J5BZ7	2019	A path analysis on the direct and indirect effects of the unit environment on eating dependence among cognitively impaired nursing home residents	BMC health services research	1.987	English	Y	C		INT	P	QUAN	OS			PT		N	NURSING RESEARCH	ESO	N	SI
63	10.2217/fca-2018-0035	https://www.scopus.com/inward/record.uri?eid=2-s2.0-85054093777&doi=10.2217%2ffca-2018-0035&partnerID=40&md5=fd0366ee365b63981f9ed652db4432fa	8BUPA4ZV	2018	A patient with multiple Swiss cheese aspect coronary lesions: Optical coherence tomography to guide coronary angioplasty	Future Cardiology	1.2	English	Y	D		NAT	P	QUAN	OS			PT		NR	CLINICAL RESEARCH	ESO	N	SI
64		https://www.scopus.com/inward/record.uri?eid=2-s2.0-82355183128&partnerID=40&md5=d68cb73d27f788f535956c17deb4c7ae	SUQ5HKBM	2011	[A new resource for the bibliography research: project experience ILISI® Index of Italian Literature on Nursing Sciences]. [Una nuova risorsa per la ricerca bibliografica: l'esperienza del progetto ILISI® Indice della Letteratura Italiana di Scienze Infermieristiche.]	Professioni infermieristiche	0.204	Italian	Y	B		NAT	P	QUAL	NS			OT		NR	NURSING RESEARCH	ESO	N	SI
65	10.1634/stemcells.21-6-638	https://www.scopus.com/inward/record.uri?eid=2-s2.0-10744223480&doi=10.1634%2fstemcells.21-6-638&partnerID=40&md5=c83ad1e80e38631ff984c2503ead64c6	4IR87GNU	2003	A Novel Route of Transplantation of Human Cord Blood Stem Cells in Preimmune Fetal Sheep: The Intracelomic Cavity	Stem Cells	6.022	English	Y	D		NAT	P	QUAN	ES			PT		Y	CLINICAL RESEARCH	ESO	Y	SI
67	10.1111/apa.14186	https://www.scopus.com/inward/record.uri?eid=2-s2.0-85041834564&doi=10.1111%2fapa.14186&partnerID=40&md5=b63926fd97651927423cba11bb8c29fb	U8JPVBJ3	2018	A systematic review of instruments for assessing parent satisfaction with family-centred care in neonatal intensive care units	Acta Paediatrica, International Journal of Paediatrics	2.111	English	Y	C		INT	S					CG		N	NURSING RESEARCH	ESO	N	SI
68	10.1016/j.jand.2014.11.013	https://www.scopus.com/inward/record.uri?eid=2-s2.0-84925786568&doi=10.1016%2fj.jand.2014.11.013&partnerID=40&md5=029dce1c96f2cca9bc4928d3ea77159b	RNEAREJ8	2015	A Systematic Review of Hospital Foodservice Patient Satisfaction Studies	Journal of the Academy of Nutrition and Dietetics	4.151	English	Y	C		INT	S					PT		NR	NURSING RESEARCH	ESO	N	SI
69	10.1111/jnu.12385	https://www.scopus.com/inward/record.uri?eid=2-s2.0-85045284053&doi=10.1111%2fjnu.12385&partnerID=40&md5=37da87e49bb5136db3801be3557f029e	NM4P4U6B	2018	A Systematic Review and Integration of Concept Analyses of Self-Care and Related Concepts	Journal of Nursing Scholarship	2.655	English	Y	C		INT	S					PT		NR	NURSING RESEARCH	ESO	N	SI
70	10.7417/CT.2019.2165	https://www.scopus.com/inward/record.uri?eid=2-s2.0-85073175919&doi=10.7417%2fCT.2019.2165&partnerID=40&md5=39c8b182ad337ea5dd6dcdd3a213237e	8RJHM6T2	2019	A systematic review and Meta-analysis on the association between Hand-Foot Syndrome (HFS) and Cancer Chemotherapy Efficacy	La Clinica terapeutica	2	English	Y	C		NAT	S					PT		NR	NURSING RESEARCH	ESO	N	SI
71		https://www.scopus.com/inward/record.uri?eid=2-s2.0-84896477644&partnerID=40&md5=c80b7cca5848d54049f0be15d86743e3	RF2UIWGH	2014	A survey on injuries during the training of the students of the degree course in nursing [Un'indagine sugli infortuni durante il tirocinio degli studenti del corso di laurea in infermieristica]	Giornale Italiano di Medicina del Lavoro ed Ergonomia	0.385	Italian	Y	A		NAT	P	QUAN	OS			SN		NR	NURSING RESEARCH	ENDO	N	SI
72	10.1111/j.1440-172X.2012.02040.x	https://www.scopus.com/inward/record.uri?eid=2-s2.0-84861468830&doi=10.1111%2fj.1440-172X.2012.02040.x&partnerID=40&md5=56ab14fd3deb0d623e26fc6afb23c309	2URFIXC6	2012	A structured telephonic counselling to promote the exclusive breastfeeding of healthy babies aged zero to six months: A pilot study	International Journal of Nursing Practice	1.133	English	Y	C		NAT	P	QUAN	ES			PT		NR	NURSING RESEARCH	ESO	N	SI
73	10.3390/ijerph17217724	https://www.scopus.com/inward/record.uri?eid=2-s2.0-85093960260&doi=10.3390%2fijerph17217724&partnerID=40&md5=421cc9a262f8707aef2bdc932e38eee8	FA782W6Q	2020	A six-year point prevalence survey of healthcare-associated infections in an italian teaching acute care hospital	International Journal of Environmental Research and Public Health	2.849	English	Y	C		NAT	P	QUAN	OS			PT		N	NURSING RESEARCH	ESO	N	SI
74	10.1002/nur.21939	https://www.scopus.com/inward/record.uri?eid=2-s2.0-85063519100&doi=10.1002%2fnur.21939&partnerID=40&md5=adf375038fc017f7574d24017f6c904a	ZBDUWATR	2019	A retrospective study of the safety of over 100,000 peripherally-inserted central catheters days for parenteral supportive treatments	Research in Nursing and Health	2.163	English	Y	C		NAT	P	QUAN	OS			PT		NR	NURSING RESEARCH	ESO	N	SI
75	10.2147/NDT.S65896	https://www.scopus.com/inward/record.uri?eid=2-s2.0-84907326727&doi=10.2147%2fNDT.S65896&partnerID=40&md5=e1ddc558da5e7cdc7a75c57ca641e5d8	5SAMGDCE	2014	A retrospective analysis focusing on a group of patients with dual diagnosis treated by both mental health and substance use services	Neuropsychiatric Disease and Treatment	2.157	English	Y	C		NAT	P	QUAN	OS			PT		N	NURSING RESEARCH	ESO	N	SI
76		https://www.scopus.com/inward/record.uri?eid=2-s2.0-84872474115&partnerID=40&md5=4a7cca40169af6ef63d3e65cd1c5ba45	VZ52PEGA	2012	A research ACP-SISIP: The humanization of our hospitals [Rendiamo più accoglienti i nostri ospedali: Il risultato di una ricerca condotta dall'Associazione Culturale Pediatrie dalla Società Italiana di Scienze Infermieristiche Pediatriche]	Quaderni ACP	0.129	English; Italian	Y	B		NAT	P	QUAN	OS			NU		NR	NURSING RESEARCH	ENDO	N	SI
77	10.23750/abm.v89i4-S.7129	https://www.scopus.com/inward/record.uri?eid=2-s2.0-85047533124&doi=10.23750%2fabm.v89i4-S.7129&partnerID=40&md5=c38cd40e3c946537203672edd3f57aab	ZVMGDSUU	2018	A randomized comparison trial of two and four-step approaches to teaching cardio-pulmonary reanimation	Acta Biomedica	1.373	English	Y	C		NAT	P	QUAN	ES			SN		NR	NURSING RESEARCH	ENDO	N	SI
78	10.1111/scs.12862	https://www.scopus.com/inward/record.uri?eid=2-s2.0-85084216433&doi=10.1111%2fscs.12862&partnerID=40&md5=98903e53b840396848763b54ac6becab	9P3ARKXQ	2020	A qualitative study of nurses’ perspective about the impact of end-of-life communication on the goal of end-of-life care in nursing home	Scandinavian Journal of Caring Sciences	1.525	English	Y	C		NAT	P	QUAL	NS			NU		N	NURSING RESEARCH	ENDO	N	SI
79	10.4415/ANN_20_03_09	https://www.scopus.com/inward/record.uri?eid=2-s2.0-85090995871&doi=10.4415%2fANN_20_03_09&partnerID=40&md5=43c414ad0308b2bd9ad71e1063b31bb1	QMIVHSBX	2020	A qualitative study of family carers views on how end-of-life communication contributes to palliative-oriented care in nursing home	Annali dell'Istituto Superiore di Sanita	1.37	English	Y	C		NAT	P	QUAL	NS			OT	FAMILY CARERS	N	NURSING RESEARCH	ESO	N	SI
80	10.1111/jonm.12935	https://www.scopus.com/inward/record.uri?eid=2-s2.0-85078903601&doi=10.1111%2fjonm.12935&partnerID=40&md5=3c6f73ac0889963a21f23f4b2b07e634	QNF5ECKJ	2020	A qualitative descriptive inquiry of the influences on nurses’ missed care decision-making processes in acute hospital paediatric care	Journal of Nursing Management	2.243	English	Y	C		INT	P	QUAL	NS			NU		NR	NURSING RESEARCH	ENDO	N	SI
81	10.3389/fphar.2016.00416	https://www.scopus.com/inward/record.uri?eid=2-s2.0-85001075177&doi=10.3389%2ffphar.2016.00416&partnerID=40&md5=eb747c347535dc9852e3e8c95ab44e70	8PI4GIKP	2016	A pyrazolo[3,4-d]pyrimidine compound reduces cell viability and induces apoptosis in different hematological malignancies	Frontiers in Pharmacology	4.225	English	Y	D		NAT	P	QUAN	ES			PO		Y	CLINICAL RESEARCH	ESO	Y	SI
82	10.18632/oncotarget.11496	https://www.scopus.com/inward/record.uri?eid=2-s2.0-84994075054&doi=10.18632%2foncotarget.11496&partnerID=40&md5=cb787628f45fa7bb466a44d6bacce944	I8RXJ42I	2016	A Pyrazolo[3,4-d]pyrimidine compound inhibits Fyn phosphorylation and induces apoptosis in natural killer cell leukemia	Oncotarget	3.337	English	Y	D		NAT	P	QUAN	ES			PO		Y	CLINICAL RESEARCH	ESO	Y	SI
83	10.1016/j.apnr.2019.01.001	https://www.scopus.com/inward/record.uri?eid=2-s2.0-85060341914&doi=10.1016%2fj.apnr.2019.01.001&partnerID=40&md5=fd7a6adcb5392979da7d109e6aad3902	3TWTKHNS	2019	‘Nosce te ipsum’: An Italian national survey to explore choice's differences in End of Life (EoL) care between healthcare professionals and general public	Applied Nursing Research	1.612	English	Y	C		NAT	P	QUAN	OS			PO		N	NURSING RESEARCH	ESO	N	SI
84	10.1177/0030222820954957	https://www.scopus.com/inward/record.uri?eid=2-s2.0-85090446550&doi=10.1177%2f0030222820954957&partnerID=40&md5=967eb0c6bdf708dc7cf2bc163caba61f	MG62EHD3	2020	“Challenging Professional Boundaries”: A Grounded Theory Study of Health Professionals’ First Experiences of End-of-Life Care in Hospital	Omega (United States)	5.324	English	Y	B		INT	P	QUAL	GT			NU		NR	NURSING RESEARCH	ENDO	N	SI
86	10.1002/nur.21842	https://www.scopus.com/inward/record.uri?eid=2-s2.0-85040837804&doi=10.1002%2fnur.21842&partnerID=40&md5=d6b0c0064a76a88460330ad20a72a3b4	6F4PZ78U	2018	“Hosting” an implantable cardioverter defibrillator: A phenomenological inquiry	Research in Nursing and Health	2.163	English	Y	C		NAT	P	QUAL	FE			PT		NR	NURSING RESEARCH	ESO	N	SI
87		https://www.scopus.com/inward/record.uri?eid=2-s2.0-85017102610&partnerID=40&md5=e8b386197f994df2c84b479f08ba1b08	MIXYW2SF	2016	«Violence towards nurses and factors affecting violence in hospital settings: An Italian cross-sectional study» [Atti di violenza verso gli infermieri e fattori associati alla violenza nel contesto ospedaliero: Uno studio trasversale]	Medicina del Lavoro	0.978	Italian	Y	C		NAT	P	QUAN	OS			NU		NR	NURSING RESEARCH	ENDO	N	SI
88	10.1016/j.ajic.2009.09.017	https://www.scopus.com/inward/record.uri?eid=2-s2.0-77949915258&doi=10.1016%2fj.ajic.2009.09.017&partnerID=40&md5=23f80a8dccdf1520482b4b90e69c649f	AQI2FWXS	2010	A 1-m distance is not safe for children with cystic fibrosis at risk for cross-infection with Pseudomonas aeruginosa	American Journal of Infection Control	2.294	English	Y	C		NAT	P	QUAN	ES			PT		NR	NURSING RESEARCH	ESO	N	SI
89		https://www.scopus.com/inward/record.uri?eid=2-s2.0-33947526943&partnerID=40&md5=912cd1ca491acba439f3d61bdd969ad7	SUM8STCB	2006	A clinical audit on the use of medications for pressure sores, after the implementation of guidelines [Un audit clinico sull'uso delle medicazioni per le lesioni da decubito, dopo l'introduzione di linee guida.]	Assistenza infermieristica e ricerca : AIR	0.603	Italian	Y	C		NAT	P	QUAL	OQ	AUDIT		PT		NR	NURSING RESEARCH	ESO	N	SI
90	10.13075/ijomeh.1896.00695	https://www.scopus.com/inward/record.uri?eid=2-s2.0-85015636511&doi=10.13075%2fijomeh.1896.00695&partnerID=40&md5=d2c0723286788a15ff55fb641a43b9b8	84A6E3GX	2016	A case-crossover study of sleep, fatigue, and other transient exposures at workplace and the risk of non-fatal occupational injuries among the employees of an Italian academic hospital	International Journal of Occupational Medicine and Environmental Health	1.541	English	Y	A		NAT	P	QUAN	OS			OT	EMPLOYEES	NR	NURSING RESEARCH	ESO	N	SI
91	10.1080/21641846.2015.1057007	https://www.scopus.com/inward/record.uri?eid=2-s2.0-84988426211&doi=10.1080%2f21641846.2015.1057007&partnerID=40&md5=ecd0a50be4705c1bc47c3309ca5b2011	CF6EXMIM	2015	A case-control study of sleep-related factors and occupational injuries at an Italian teaching hospital	Fatigue: Biomedicine, Health and Behavior	NO IF	English	Y	A		NAT	P	QUAN	OS			OT	EMPLOYEES	NR	NURSING RESEARCH	ESO	N	NO
92	10.1701/3246.32164	https://www.scopus.com/inward/record.uri?eid=2-s2.0-85074141124&doi=10.1701%2f3246.32164&partnerID=40&md5=2185b8218c0a4a01df32be075ec38e07	XSJ7Q9G9	2019	A bottom-up approach to prioritize the scientific activities of Italian Association of Cancer Nurses (AIIAO): Questionnaire validation and pilot study [Definire le priorità tra le attività scientifiche dell'Associazione Italiana degli Infermieri di Area Oncologica (AIIAO): Validazione di un questionario e studio pilota]	Recenti Progressi in Medicina	0.346	Italian	Y	C		NAT	P	QUAN	ID			NU		N	NURSING RESEARCH	ENDO	N	SI
93	10.1007/s00228-017-2270-y	https://www.scopus.com/inward/record.uri?eid=2-s2.0-85020282525&doi=10.1007%2fs00228-017-2270-y&partnerID=40&md5=6d00500594aab3d82c69df2d1d400b0c	ZQ4Z7SLE	2017	A collaborative intervention to improve surgical antibiotic prophylaxis in children: results from a prospective multicenter study	European Journal of Clinical Pharmacology	2.641	English	Y	C		NAT	P	QUAN	OS			PT		N	NURSING RESEARCH	ESO	N	SI
94	10.1097/MCA.0000000000000579	https://www.scopus.com/inward/record.uri?eid=2-s2.0-85045848201&doi=10.1097%2fMCA.0000000000000579&partnerID=40&md5=73a364af7b788454a7114b45b36eb91f	MDKKK4SY	2018	A comparison of intracoronary treatment strategies for thrombus burden removal during primary percutaneous coronary intervention: A COCTAIL II substudy	Coronary Artery Disease	1.335	English	Y	C		INT	P	QUAN	ES			PT		Y	NURSING RESEARCH	ESO	Y	SI
95	10.20471/acc.2017.56.04.26	https://www.scopus.com/inward/record.uri?eid=2-s2.0-85042355750&doi=10.20471%2facc.2017.56.04.26&partnerID=40&md5=c6cff2b694e268943554d6e6b5f203a3	RDPZS56G	2017	A comparative study of data collection methods in the process of nursing: Detection of chemotherapy side effects using a self-reporting questionnaire	Acta Clinica Croatica	0.532	English	Y	C		NAT	P	QUAN	OS			PT		NR	NURSING RESEARCH	ESO	N	SI
96	10.23749/mdl.v111i1.8570	https://www.scopus.com/inward/record.uri?eid=2-s2.0-85081052124&doi=10.23749%2fmdl.v111i1.8570&partnerID=40&md5=00628e0453d28c0d991d4c935b24d7c8	VQ8IBD4E	2020	A contribution to the validation of the Italian version of the work-related quality of life scale [«Un contributo alla validazione della versione Italiana della scala wrqol per la valutazione della qualità di vita lavorativa»]	Medicina del Lavoro	0.978	English	Y	C		NAT	P	QUAN	ID			NU; OT	PHYSICIANS (DOCTORS)	N	NURSING RESEARCH	ESO	N	SI
97	10.1007/s00592-011-0275-z	https://www.scopus.com/inward/record.uri?eid=2-s2.0-84862771627&doi=10.1007%2fs00592-011-0275-z&partnerID=40&md5=e9ea107f8b3ad6cc408a64aa4c9e631f	LHQASFAY	2012	A cross-sectional survey of depression, anxiety, and cognitive function in patients with type 2 diabetes	Acta Diabetologica	3.418	English	Y	C		NAT	P	QUAN	OS			PT		Y	NURSING RESEARCH	ESO	Y	SI
98		https://www.scopus.com/inward/record.uri?eid=2-s2.0-84861675797&partnerID=40&md5=06149b9d1180eb6de9846afba79fc30f	TXCYNIHG	2011	[A cross- sectional study to evaluate the effects of introducing a Bachelor of Science in Nursing and Midwifery in Italy]. [Gli effetti di un corso di laurea specialistica in scienze infermieristiche e ostetriche: risultati di uno studio trasversale.]	Igiene e sanità pubblica	NO IF	Italian	Y	B		NAT	P	QUAN	OS			NU		NR	NURSING RESEARCH	ENDO	N	NO
99		https://www.scopus.com/inward/record.uri?eid=2-s2.0-18344367873&partnerID=40&md5=8240b150a32f9ff9ab9de47ee842d2b9	MDZ9CPC3	2004	A double blind randomised clinical trial to assess the efficacy of the treatments of the superficial pressure sores [Studio clinico randomizzato controllato in doppio cieco sull'efficacia dei trattamenti delle lesioni da decubito.]	Assistenza infermieristica e ricerca : AIR	0.603	Italian	Y	C		NAT	P	QUAN	ES			PT		NR	NURSING RESEARCH	ESO	N	SI
100	10.1097/JCN.0000000000000234	https://www.scopus.com/inward/record.uri?eid=2-s2.0-84922471659&doi=10.1097%2fJCN.0000000000000234&partnerID=40&md5=0f3424a7aa3444b6c4541f710001191c	4RNLESPW	2015	A dyadic approach to managing heart failure with confidence	Journal of Cardiovascular Nursing	1.675	English	Y	C		INT	S					PT		NR	NURSING RESEARCH	ESO	N	SI
101	10.1177/1474515118786677	https://www.scopus.com/inward/record.uri?eid=2-s2.0-85049040217&doi=10.1177%2f1474515118786677&partnerID=40&md5=4150f3c86b9f1dc705da70e8488aeaee	2RQWUWLR	2019	A five-year retrospective study of out-of-hospital cardiac arrest in a north-east Italian urban area	European Journal of Cardiovascular Nursing	2.296	English	Y	C		NAT	P	QUAN	OS			PT		N	NURSING RESEARCH	ESO	N	SI
102	10.1159/000449052	https://www.scopus.com/inward/record.uri?eid=2-s2.0-84994716253&doi=10.1159%2f000449052&partnerID=40&md5=c1bda28bc0ffd29a7de78885747c0cb4	TFMUVY89	2017	A Multicenter Phase II Study of Twice-Weekly Bortezomib plus Rituximab in Patients with Relapsed Follicular Lymphoma: Long-Term Follow-Up	Acta Haematologica	1.196	English	Y	C		NAT	P	QUAN	OS			PT		Y	NURSING RESEARCH	ESO	Y	SI
103	10.1111/jan.14242	https://www.scopus.com/inward/record.uri?eid=2-s2.0-85074854552&doi=10.1111%2fjan.14242&partnerID=40&md5=cbeb899613f3995694a8c0b6f9deb23a	5YXUS6YX	2020	A multi-phase study for the development of a self-efficacy measuring scale for ostomy care nursing management [为开发一种可用于造口护理管理自我效能评估量表的一项多阶段研究]	Journal of Advanced Nursing	2.561	English	Y	C		NAT	P	QUAN	ID			NU		N	NURSING RESEARCH	ENDO	N	SI
104	10.2147/NDT.S93874	https://www.scopus.com/inward/record.uri?eid=2-s2.0-84955080666&doi=10.2147%2fNDT.S93874&partnerID=40&md5=5d806c4cd9bef77ab209d31d7048379e	K8TS9GFN	2016	A5-year retrospective study of demographic, anamnestic, and clinical factors related to psychiatric hospitalizations of adolescent patients	Neuropsychiatric Disease and Treatment	2.157	English	Y	C		NAT	P	QUAN	OS			PT		N	NURSING RESEARCH	ESO	N	SI
105	10.1016/j.nedt.2013.05.001	https://www.scopus.com/inward/record.uri?eid=2-s2.0-84885953978&doi=10.1016%2fj.nedt.2013.05.001&partnerID=40&md5=15ba5bb8fb8be200ca41f363afe7480f	DI2AT2X5	2013	Academic success or failure in nursing students: Results of a retrospective observational study	Nurse Education Today	2.49	English	Y	B		NAT	P	QUAN	OS			SN		Y	NURSING RESEARCH	ENDO	Y	SI
106	10.12968/gasn.2019.17.9.22	https://www.scopus.com/inward/record.uri?eid=2-s2.0-85075533157&doi=10.12968%2fgasn.2019.17.9.22&partnerID=40&md5=0d0c365b1cf3310bf454a09b53584466	QCXGDZDZ	2019	Acceptability of endoscopic procedures and patients' willingness to repeat them: A single-centre nursing study of influential factors	Gastroenterology Nursing	0.557	English	Y	C		NAT	P	QUAN	OS			PT		NR	NURSING RESEARCH	ESO	N	SI
107	10.1093/annonc/mdm382	https://www.scopus.com/inward/record.uri?eid=2-s2.0-37349060107&doi=10.1093%2fannonc%2fmdm382&partnerID=40&md5=3c46ce646fbf3f785dbd5af8274f4476	E25E74FI	2007	Adjuvant and neo-adjuvant chemotherapy for Ewing's sarcoma family tumors and osteosarcoma of the extremity: Further outcome for patients event-free survivors 5 years from the beginning of treatment	Annals of Oncology	18.274	English	Y	C		NAT	P	QUAN	OS			PT		NR	NURSING RESEARCH	ESO	N	SI
108	10.1016/j.ejon.2015.01.001	https://www.scopus.com/inward/record.uri?eid=2-s2.0-84939778627&doi=10.1016%2fj.ejon.2015.01.001&partnerID=40&md5=d357f1464b8d5171689eefa6f5ebaf38	YEMMEWEB	2015	Adherence to treatment in patient with severe cancer pain: A qualitative enquiry through illness narratives	European Journal of Oncology Nursing	1.876	English	Y	C		NAT	P	QUAL	FE			PT		NR	NURSING RESEARCH	ESO	N	SI
109		https://www.scopus.com/inward/record.uri?eid=2-s2.0-84856395009&partnerID=40&md5=7c9a7e85f5e768ebe86da3109d8f6ea4	TCQHZ9KD	2011	[Adherence to therapy in patients on hemodialysis]. [Adesione alla terapia del paziente in emodialisi.]	Giornale italiano di nefrologia	0.202	Italian	Y	C		NAT	P	QUAN	OS			PT		NR	NURSING RESEARCH	ESO	N	SI
110	10.1002/cncr.22456	https://www.scopus.com/inward/record.uri?eid=2-s2.0-33846938333&doi=10.1002%2fcncr.22456&partnerID=40&md5=1c41c2d3334646b97d3ff4feaa882a22	75GKUCHT	2007	Adjuvant and neoadjuvant chemotherapy for Ewing sarcoma family tumors in patients aged between 40 and 60: Report of 35 cases and comparison of results with 586 younger patients treated with the same protocols in the same years	Cancer	5.742	English	Y	C		NAT	P	QUAN	OS			PT		NR	NURSING RESEARCH	ESO	N	SI
111	10.1097/NCC.0000000000000452	https://www.scopus.com/inward/record.uri?eid=2-s2.0-85002250234&doi=10.1097%2fNCC.0000000000000452&partnerID=40&md5=77c4d8f40ed53670cffd09ebfbf63721	N5QNA5HC	2018	Adherence to Oral Administration of Endocrine Treatment in Patients with Breast Cancer: A Qualitative Study	Cancer Nursing	1.85	English	Y	B		NAT	P	QUAL	NS			PT		NR	NURSING RESEARCH	ESO	N	SI
112	10.7429/pi.2016.692113	https://www.scopus.com/inward/record.uri?eid=2-s2.0-85044502788&doi=10.7429%2fpi.2016.692113&partnerID=40&md5=3aad9c97cbcad8ee2a6125fd44e2961b	VGYDSN9Y	2016	Adherence to hormone therapy in women with breast cancer: a quantitative study	Professioni infermieristiche	0.204	English	Y	C		NAT	P	QUAN	OS			PT		NR	NURSING RESEARCH	ESO	N	SI
113	10.1093/annonc/mdf133	https://www.scopus.com/inward/record.uri?eid=2-s2.0-0035990069&doi=10.1093%2fannonc%2fmdf133&partnerID=40&md5=18ea9f42f95caaf3b595425114226b70	7NAEZ6L4	2002	Addition of either irinotecan or methotrexate to bolus 5-fluorouracil and high-dose folinic acid every 2 weeks in advanced colorectal carcinoma: A randomised study by the Southern Italy Cooperative Oncology Group	Annals of Oncology	18.274	English	Y	C		NAT	S					PT		NR	NURSING RESEARCH	ESO	N	SI
114	10.1016/j.eururo.2015.05.010	https://www.scopus.com/inward/record.uri?eid=2-s2.0-84952875872&doi=10.1016%2fj.eururo.2015.05.010&partnerID=40&md5=27766385a8832c6ceda2f406241c0c0e	5N92TSGY	2016	Adherence to European Association of Urology Guidelines on Prophylactic Antibiotics: An Important Step in Antimicrobial Stewardship	European Urology	17.947	English	Y	C		INT	P	QUAN	OS			PT		N	NURSING RESEARCH	ESO	N	SI
115	10.1186/s12910-015-0021-0	https://www.scopus.com/inward/record.uri?eid=2-s2.0-84929993184&doi=10.1186%2fs12910-015-0021-0&partnerID=40&md5=550df4f3126203c56a1becf0c6055ded	GE8KBSNV	2015	Actual implementation of sick children's rights in Italian pediatric units: A descriptive study based on nurses' perceptions	BMC Medical Ethics	2.451	English	Y	C		INT	P	QUAN	OS			NU		Y	NURSING RESEARCH	ENDO	Y	SI
116		https://www.scopus.com/inward/record.uri?eid=2-s2.0-84901449872&partnerID=40&md5=5772c874f9e0a7373c042e17861970f6	8G36TC7F	2014	Aerophagia increases the risk of ventilator-associated pneumonia in critically-ill patients	Minerva Anestesiologica	2.498	English	Y	C		NAT	P	QUAN	OS			PT		N	NURSING RESEARCH	ESO	N	SI
117	10.1097/JCN.0000000000000648	https://www.scopus.com/inward/record.uri?eid=2-s2.0-85092943996&doi=10.1097%2fJCN.0000000000000648&partnerID=40&md5=1b4633920e0444cb87fb3582e8be58d6	PE9KE8VT	2020	Adults Living With a Retro-auricular Left Ventricular Assist Device as Destination Therapy: An Interpretive Description	The Journal of cardiovascular nursing	1.675	English	Y	C		NAT	P	QUAL	NS			PT		NR	NURSING RESEARCH	ESO	N	SI
118	10.1111/jnu.12154	https://www.scopus.com/inward/record.uri?eid=2-s2.0-84940795554&doi=10.1111%2fjnu.12154&partnerID=40&md5=b78f69ef0da30e28f7417f1898c1a20b	8HDX7WQW	2015	Adult Patients' Experiences of Nursing Care Dependence	Journal of Nursing Scholarship	2.655	English	Y	C		NAT	S					PT		NR	NURSING RESEARCH	ESO	N	SI
119	10.23736/S0026-4806.18.05552-0	https://www.scopus.com/inward/record.uri?eid=2-s2.0-85048748515&doi=10.23736%2fS0026-4806.18.05552-0&partnerID=40&md5=da3c1cf092665d199a4356a198bee701	676LJ6IA	2018	Adoption and application in Italy of the principal guidelines and international recommendations on venous access	Minerva Medica	3.031	English	Y	C		NAT	S					PT		NR	NURSING RESEARCH	ESO	N	SI
120	10.1016/j.ijcard.2016.10.051	https://www.scopus.com/inward/record.uri?eid=2-s2.0-85005965492&doi=10.1016%2fj.ijcard.2016.10.051&partnerID=40&md5=73fdb5f5c4d20200cbb78346bddc8b44	8FVVFVZJ	2017	Adult congenital heart disease nurse coordination: Essential skills and role in optimizing team-based care a position statement from the International Society for Adult Congenital Heart Disease (ISACHD)	International Journal of Cardiology	3.229	English	Y	A		INT	S					NU		N	NURSING RESEARCH	ENDO	N	SI
121		https://www.scopus.com/inward/record.uri?eid=2-s2.0-53449088790&partnerID=40&md5=c8db7f4bad66c65b489438a185ae65e7	43W3IEJJ	2008	Aging of the nursing population: Analysis of three Piedmontese hospitals [Invecchiamento della popolazione infermieristica: Analisi in tre ospedali piemontesi]	Assistenza Infermieristica e Ricerca	0.603	Italian	Y	A		NAT	P	QUAN	OS			NU		NR	NURSING RESEARCH	ENDO	N	SI
122	10.1097/SGA.0b013e31824c2326	https://www.scopus.com/inward/record.uri?eid=2-s2.0-84859795247&doi=10.1097%2fSGA.0b013e31824c2326&partnerID=40&md5=482c8e412e4caf5b9cfab51360a726cb	XNBD252B	2012	An Observational Study of Family Caregivers Quality of Life Caring for Patients With a Stoma	Gastroenterology Nursing	0.557	English	Y	C		NAT	P	QUAN	OS			CG		NR	NURSING RESEARCH	ESO	N	SI
123	10.1186/s12913-019-4365-x	https://www.scopus.com/inward/record.uri?eid=2-s2.0-85070218157&doi=10.1186%2fs12913-019-4365-x&partnerID=40&md5=b58ec16399396a1a3721f5320d5d1605	T3HK24IE	2019	An Italian pilot study of a psycho-social intervention to support family caregivers' engagement in taking care of patients with complex care needs: The Engage-in-Caring project	BMC Health Services Research	1.987	English	Y	C		NAT	P	MM				CG		NR	NURSING RESEARCH	ESO	N	SI
124	10.23736/S0393-3660.18.03810-X	https://www.scopus.com/inward/record.uri?eid=2-s2.0-85055637024&doi=10.23736%2fS0393-3660.18.03810-X&partnerID=40&md5=4f017a234ca97dc538ff9b69a1d55350	F69F35HV	2018	An investigation of taste alteration in patients undergoing cancer chemotherapy	Gazzetta Medica Italiana Archivio per le Scienze Mediche	0.09	English	Y	C		NAT	P	QUAN	OS			PT		NR	NURSING RESEARCH	ESO	N	SI
125		https://www.scopus.com/inward/record.uri?eid=2-s2.0-48449105086&partnerID=40&md5=6b841422e76957dbe292cc919fc679e1	B9MRW5P7	2008	An international survey on the use of guidelines for palliative sedation therapy [Indagine conoscitiva sull'utilizzo di linee-guida per la sedazione palliativa]	International Nursing Perspectives	NO IF	Italian; English	Y	C		NAT	S					PT		NR	NURSING RESEARCH	ESO	N	NO
126	10.7416/ai.2016.2104	https://www.scopus.com/inward/record.uri?eid=2-s2.0-85006069329&doi=10.7416%2fai.2016.2104&partnerID=40&md5=c2247dcc9a895d0a7afb3f843b04f388	KXLKNIWU	2016	An experience of field work learning for healthcare providers: New perspectives between disadvantages and critical issues	Annali di Igiene	2.07	English	Y	C		NAT	P	QUAN	OS			NU		NR	NURSING RESEARCH	ENDO	N	SI
127	10.13075/ijomeh.1896.00580	https://www.scopus.com/inward/record.uri?eid=2-s2.0-84951927904&doi=10.13075%2fijomeh.1896.00580&partnerID=40&md5=ad19923fe67878f48735d24b91b82769	5HKSD52F	2016	An ecological study on the association between characteristics of hospital units and the risk of occupational injuries and adverse events on the example of an Italian teaching hospital	International Journal of Occupational Medicine and Environmental Health	1.541	English	Y	A		NAT	P	QUAL	OQ	ECOLOGICO		NU		NR	NURSING RESEARCH	ENDO	N	SI
128	10.1097/PEC.0000000000000910	https://www.scopus.com/inward/record.uri?eid=2-s2.0-84991493915&doi=10.1097%2fPEC.0000000000000910&partnerID=40&md5=a9391863fd79c50288b3365f61a486f0	877MFUSJ	2019	An Innovative Model to Predict Pediatric Emergency Department Return Visits	Pediatric Emergency Care	1.17	English	Y	C		NAT	P	QUAN	ID			PT		N	NURSING RESEARCH	ESO	N	SI
129	10.1016/j.jen.2014.02.009	https://www.scopus.com/inward/record.uri?eid=2-s2.0-84926258776&doi=10.1016%2fj.jen.2014.02.009&partnerID=40&md5=ab0886f97b29bb59466f7c71444b74dd	V9CPMS2S	2014	Analysis of Emergency Medical Services Triage and Dispatch Errors by Registered Nurses in Italy	Journal of Emergency Nursing	1.43	English	Y	C		NAT	P	QUAL	NS			NU		NR	NURSING RESEARCH	ENDO	N	SI
130	10.12968/ijpn.2014.20.2.75	https://www.scopus.com/inward/record.uri?eid=2-s2.0-84901821041&doi=10.12968%2fijpn.2014.20.2.75&partnerID=40&md5=dad2c907888bda8220aad4f8dc041f79	DBI27L59	2014	An overview of hospice and palliative care nursing models and theories	International Journal of Palliative Nursing	0.834	English	Y	C		NAT	S					NU		NR	NURSING RESEARCH	ENDO	N	SI
131	10.1111/jorc.12120	https://www.scopus.com/inward/record.uri?eid=2-s2.0-84938748139&doi=10.1111%2fjorc.12120&partnerID=40&md5=485b2e257c9b0ad2c3be37e93c68f63c	L963BVZX	2015	An overview of nurses' management of secondary hyperparathyroidism: How is europe doing?	Journal of Renal Care	0.961	English	Y	C		INT	P	QUAL	NS			NU		Y	NURSING RESEARCH	ENDO	Y	SI
132	10.1702/2676.27416	https://www.scopus.com/inward/record.uri?eid=2-s2.0-85017523202&doi=10.1702%2f2676.27416&partnerID=40&md5=fb06b64f2c4950f5f5218bba816313c7	TRWWKIGQ	2017	An overview of education models for nursing students clinical practice: A literature review [Una panoramica sui modelli di insegnamento e tutorato clinico degli studenti infermieri in tirocinio: Revisione della letteratura]	Assistenza Infermieristica e Ricerca	0.603	Italian	Y	B		NAT	S					SN		NR	NURSING RESEARCH	ENDO	N	SI
133	10.7748/ncyp.2019.e1143	https://www.scopus.com/inward/record.uri?eid=2-s2.0-85071762826&doi=10.7748%2fncyp.2019.e1143&partnerID=40&md5=fe27860810fe197b220df81f5b6620de	YQSRDGD2	2019	An online international learning project in an undergraduate children's nursing programme	Nursing children and young people	0.177	English	Y	B		INT	P	QUAL	NS			NU		NR	NURSING RESEARCH	ENDO	N	SI
134	10.2165/0151642-200815040-00004	https://www.scopus.com/inward/record.uri?eid=2-s2.0-58949102235&doi=10.2165%2f0151642-200815040-00004&partnerID=40&md5=83ab194370a1a40f90be0df8a543de11	QZNZWRMD	2008	Angiotensin II blockade and total cardiovascular risk: Beyond blood pressure reduction	High Blood Pressure and Cardiovascular Prevention	NO IF	English	Y	D		NAT	S					PT		NR	CLINICAL RESEARCH	ESO	N	NO
135	10.4244/EIJV8I7A125	https://www.scopus.com/inward/record.uri?eid=2-s2.0-84871200707&doi=10.4244%2fEIJV8I7A125&partnerID=40&md5=8515181a5507a21871d195884dc70f1d	WMZ8P83I	2012	Angiography alone versus angiography plus optical coherence tomography to guide decision-making during percutaneous coronary intervention: The Centro per la Lotta contro l'Infarto-Optimisation of Percutaneous Coronary Intervention (CLI-OPCI) study	EuroIntervention	3.993	English	Y	D		NAT	P	QUAN	OS			PT		NR	CLINICAL RESEARCH	ESO	N	SI
136	10.18240/ijo.2019.10.11	https://www.scopus.com/inward/record.uri?eid=2-s2.0-85074188977&doi=10.18240%2fijo.2019.10.11&partnerID=40&md5=e0982061376bfba54101dec7bbe3b173	ZYY7X8P2	2019	Anatomical and functional changes after dexamethasone implant and ranibizumab in diabetic macular edema: A retrospective cohort study	International Journal of Ophthalmology	1.33	English	Y	D		NAT	P	QUAN	OS			PT		NR	CLINICAL RESEARCH	ESO	N	SI
137	10.1016/j.nedt.2018.08.020	https://www.scopus.com/inward/record.uri?eid=2-s2.0-85052639701&doi=10.1016%2fj.nedt.2018.08.020&partnerID=40&md5=853a038ae97494b21a78eba951905526	RDSC3RM9	2018	Analysis of factors potentially associated with nursing students’ academic outcomes: A thirteen-year retrospective multi-cohort study	Nurse Education Today	2.49	English	Y	B		NAT	P	MM				SN		Y	NURSING RESEARCH	ENDO	Y	SI
138	10.1055/s-2007-985366	https://www.scopus.com/inward/record.uri?eid=2-s2.0-36649024112&doi=10.1055%2fs-2007-985366&partnerID=40&md5=e47c95516fdce66d3afd677a70b0d802	DIT38WQP	2007	Antenatal post-hemorrhagic ventriculomegaly: A prospective follow-up study	Neuropediatrics	1.549	English	Y	D		NAT	P	QUAN	OS			PT		NR	CLINICAL RESEARCH	ESO	N	SI
139	10.21037/atm.2017.07.26	https://www.scopus.com/inward/record.uri?eid=2-s2.0-85031906270&doi=10.21037%2fatm.2017.07.26&partnerID=40&md5=4cdf51f1bd5fd4f31dea41e94e2a0efd	JBBQKC67	2017	Case management: An up-to-date review of literature and a proposal of a county utilization	Annals of Translational Medicine	3.297	English	Y	A		NAT	S					NU		N	NURSING RESEARCH	ENDO	N	SI
140	10.1177/0825859717745169	https://www.scopus.com/inward/record.uri?eid=2-s2.0-85041922510&doi=10.1177%2f0825859717745169&partnerID=40&md5=57395a1914fc27e6cc99f73c11774d23	3L7IS59N	2017	Caring for dying patient and their families: The lived experiences of nursing students in Italy	Journal of Palliative Care	1.2	English	Y	B		NAT	P	QUAL	FE			SN		NR	NURSING RESEARCH	ENDO	N	SI
141	10.1177/1474515117711305	https://www.scopus.com/inward/record.uri?eid=2-s2.0-85029396430&doi=10.1177%2f1474515117711305&partnerID=40&md5=de544880efd96b965ef4b6e601452ba6	C8XUQ4GI	2017	Caregiver determinants of patient clinical event risk in heart failure	European Journal of Cardiovascular Nursing	2.296	English	Y	B		INT	S					CG		Y	NURSING RESEARCH	ESO	Y	SI
142	10.1136/heartjnl-2018-313741	https://www.scopus.com/inward/record.uri?eid=2-s2.0-85054994501&doi=10.1136%2fheartjnl-2018-313741&partnerID=40&md5=cb4be0ba02f5da6027012946e033855b	6L6UWBGZ	2019	Cardiovascular biomarkers predict fragility fractures in older adults	Heart	5.213	English	Y	D		INT	P	QUAN	OS			PO		Y	CLINICAL RESEARCH	ESO	Y	SI
143	10.1634/theoncologist.2018-0281	https://www.scopus.com/inward/record.uri?eid=2-s2.0-85061453266&doi=10.1634%2ftheoncologist.2018-0281&partnerID=40&md5=87726396fc1e9c4f82698a2e7cb4ac76	PZJNMDCD	2019	Can Peripherally Inserted Central Catheters Be Safely Placed in Patients with Cancer Receiving Chemotherapy? A Retrospective Study of Almost 400,000 Catheter-Days	Oncologist	5.025	English	Y	C		NAT	P	QUAN	OS			PT		N	NURSING RESEARCH	ESO	N	SI
144	10.3390/ijerph17197042	https://www.scopus.com/inward/record.uri?eid=2-s2.0-85091664117&doi=10.3390%2fijerph17197042&partnerID=40&md5=ff01022929536f7b744066c110080694	7GQUEVF7	2020	Care dependency in patients with heart failure: A cross-sectional study in Spain	International Journal of Environmental Research and Public Health	2.849	English	Y	C		INT	P	QUAN	OS			PT		N	NURSING RESEARCH	ESO	N	SI
145	10.1016/j.pedn.2019.06.011	https://www.scopus.com/inward/record.uri?eid=2-s2.0-85068550090&doi=10.1016%2fj.pedn.2019.06.011&partnerID=40&md5=369908223f5b75c3af560b57436b2f4d	LSB6AWMD	2020	Cardiac Children's Hospital Early Warning Score: Italian Validation	Journal of Pediatric Nursing	1.495	English	Y	C		NAT	P	QUAN	OS			PT		N	NURSING RESEARCH	ESO	N	SI
146		https://www.scopus.com/inward/record.uri?eid=2-s2.0-33748080791&partnerID=40&md5=58db201a7f21903e245f8724ad50d886	23T6WKKR	2006	Characteristics of successful hospitals: the magnet hospitals [Caratteristiche delle organizzazioni sanitarie di successo. Gli "Ospedali magnete".]	Assistenza infermieristica e ricerca : AIR.	0.603	Italian	Y	A		NAT	S					OT	HOSPITAL	NR	NURSING RESEARCH	ESO	N	SI
147	10.1111/jan.14264	https://www.scopus.com/inward/record.uri?eid=2-s2.0-85076208782&doi=10.1111%2fjan.14264&partnerID=40&md5=6681062ba59e3bdef791a41b36b979db	9XVZEXKG	2020	Characteristics of joint displays illustrating data integration in mixed-methods nursing studies [混合方法护理研究中数据整合的联合显示特点]	Journal of Advanced Nursing	2.561	English	Y	B		INT	S					NU		NR	NURSING RESEARCH	ENDO	N	SI
148	10.1177/1129729820909024	https://www.scopus.com/inward/record.uri?eid=2-s2.0-85081585640&doi=10.1177%2f1129729820909024&partnerID=40&md5=04fd3ca0d5e2492856a772439c96f379	6MQH57II	2020	Changing the syringe pump: A challenging procedure in critically ill patients	Journal of Vascular Access	1.223	English	Y	C		NAT	P	QUAN	OS			PT		NR	NURSING RESEARCH	ESO	N	SI
149	10.1177/1534735419859095	https://www.scopus.com/inward/record.uri?eid=2-s2.0-85067783886&doi=10.1177%2f1534735419859095&partnerID=40&md5=26aa7b23bfac7113370698f50b3fd9e8	98VH24TV	2019	Characteristics of Breakthrough Pain and Its Impact on Quality of Life in Terminally Ill Cancer Patients	Integrative Cancer Therapies	2.379	English	Y	C		NAT	P	QUAN	OS			PT		Y	NURSING RESEARCH	ESO	Y	SI
150	10.1111/jnu.12178	https://www.scopus.com/inward/record.uri?eid=2-s2.0-84953359824&doi=10.1111%2fjnu.12178&partnerID=40&md5=db26ede643723c27b3586681dbf85edf	YBUBHQL5	2016	Centrality of Body and Embodiment in Nursing Care: A Scoping Study of the Italian Literature	Journal of Nursing Scholarship	2.655	English	Y	B		NAT	S					NU		NR	NURSING RESEARCH	ENDO	N	SI
151		https://www.scopus.com/inward/record.uri?eid=2-s2.0-54449088221&partnerID=40&md5=7f85c968eb924cc776853c8bbcee4414	8FBKZGAW	2008	Central venous catheter related infections: comparison of polyurethane film and gauze/tape dressing [Infezioni da catetere venoso centrale: confronto tra medicazione in poliuretano e medicazione con garza e cerotto.]	Professioni infermieristiche	0.204	Italian	Y	C		NAT	P	QUAN	OS			PT		NR	NURSING RESEARCH	ESO	N	SI
153	10.1111/jnu.12381	https://www.scopus.com/inward/record.uri?eid=2-s2.0-85045238029&doi=10.1111%2fjnu.12381&partnerID=40&md5=62766b16731831568279a38fa9953985	6RLVH89H	2018	Children's Perceptions About the Quality of Pediatric Nursing Care: A Large Multicenter Cross-Sectional Study	Journal of Nursing Scholarship	2.655	English	Y	C		INT	P	QUAN	OS			PT		NR	NURSING RESEARCH	ESO	N	SI
155	10.1002/bdr2.1148	https://www.scopus.com/inward/record.uri?eid=2-s2.0-85040709293&doi=10.1002%2fbdr2.1148&partnerID=40&md5=e5e00b18984aaf87e21021923470e498	METSVIDW	2018	Chronic exposure to high doses of selenium in the first trimester of pregnancy: Case report and brief literature review	Birth Defects Research	1.896	English	Y	C		NAT	P	QUAN	OS			PT		N	NURSING RESEARCH	ESO	N	SI
156	10.2427/13298	https://www.scopus.com/inward/record.uri?eid=2-s2.0-85088970415&doi=10.2427%2f13298&partnerID=40&md5=50d8913fbf1a41d4dedbf67b95d19458	CBVTW7TV	2020	Clinical risk and patient safety: A multicenter cross-sectional study to explore knowledge, attitudes and practice of hospital nurses	Epidemiology Biostatistics and Public Health	1.056	English	Y	B		NAT	P	QUAN	OS			NU		NR	NURSING RESEARCH	ENDO	N	SI
157	10.23750/abm.v88i3-S.6608	https://www.scopus.com/inward/record.uri?eid=2-s2.0-85026679828&doi=10.23750%2fabm.v88i3-S.6608&partnerID=40&md5=2d00c16bbe4196d1448614302fd00017	I3MAQLKX	2017	Clinical pathway for patients with chronic myeloid leukaemia: The euriclea project	Acta Biomedica	1.373	English	Y	C		NAT	P	QUAN	OS			NU; PT		NR	NURSING RESEARCH	ESO	N	SI
158		https://www.scopus.com/inward/record.uri?eid=2-s2.0-84898910690&partnerID=40&md5=e130a7b07d25ca9fd4f3bcb9e3b9221e	PK7IIU4F	2014	Clinical trials in nursing journals [Le sperimentazioni cliniche nelle riviste infermieristiche]	Assistenza Infermieristica e Ricerca	0.603	English; Italian	Y	B		NAT	S					NU		NR	NURSING RESEARCH	ENDO	N	SI
159		https://www.scopus.com/inward/record.uri?eid=2-s2.0-85018239767&partnerID=40&md5=8efe291e2fb9263b0d3a4c837d400247	NW2P3NIP	2016	Clinical research nurse involvement to foster a community based transcultural research in RODAM European study	Acta Biomedica	1.373	English	Y	B		NAT	P	QUAN	ES			PO		NR	NURSING RESEARCH	ESO	N	SI
160		https://www.scopus.com/inward/record.uri?eid=2-s2.0-50949100525&partnerID=40&md5=a77b0de045fb8677aaac7b3d27746e44	EJ4NH4UQ	2006	Clinical learning in a university undergraduate nursing program in Italy: a descriptive study [Apprendimento clinico nella formazione universitaria degli studenti infermieri: indagine descrittiva.]	Igiene e sanità pubblica	NO IF	Italian	Y	B		NAT	P	QUAN	OS			SN		NR	NURSING RESEARCH	ENDO	N	NO
161		https://www.scopus.com/inward/record.uri?eid=2-s2.0-84869159097&partnerID=40&md5=4f02117bd8cc4d86b4a0e44cfe85adbf	3Q6VEMXV	2012	Clinical learning environment and supervision plus nurse teacher (CLES+T) scale: Testing the psychometric characteristics of the Italian version	Giornale Italiano di Medicina del Lavoro ed Ergonomia	0.385	English	Y	B		INT	P	QUAN	ID			SN		NR	NURSING RESEARCH	ENDO	N	SI
162	10.1080/08039488.2017.1420819	https://www.scopus.com/inward/record.uri?eid=2-s2.0-85039052443&doi=10.1080%2f08039488.2017.1420819&partnerID=40&md5=8555adec0bfa6efea48f6daec8469da3	7D5AJUGT	2018	Clinical improvement, relapse and treatment adherence with paliperidone palmitate 1-month formulation: 1-year treatment in a naturalistic outpatient setting	Nordic Journal of Psychiatry	1.78	English	Y	C		NAT	P	QUAN	OS			PT		N	NURSING RESEARCH	ESO	N	SI
163		https://www.scopus.com/inward/record.uri?eid=2-s2.0-85032909637&partnerID=40&md5=cd147ceb370549007b7f7aeb5db3f9a9	YL4UPXIX	2016	Clinical Impact of Suboptimal Stenting and Residual Intrastent Plaque/Thrombus Protrusion in Patients With Acute Coronary Syndrome: The CLI-OPCI ACS Substudy (Centro per la Lotta Contro L'Infarto-Optimization of Percutaneous Coronary Intervention in Acute Coronary Syndrome)	Circulation. Cardiovascular interventions	5.493	English	Y	D		INT	P	QUAN	OS			PT		Y	CLINICAL RESEARCH	ESO	Y	SI
164	10.1161/CIRCINTERVENTIONS.115.003726	https://www.scopus.com/inward/record.uri?eid=2-s2.0-85007170472&doi=10.1161%2fCIRCINTERVENTIONS.115.003726&partnerID=40&md5=24672a3601a98aa6ca33cf6297e2274a	Y39AGJ6X	2016	Clinical impact of suboptimal stenting and residual intrastent plaque/thrombus protrusion in patients with acute coronary syndrome	Circulation: Cardiovascular Interventions	5.493	English	Y	D		INT	P	QUAN	OS			PT		Y	CLINICAL RESEARCH	ESO	Y	SI
165	10.1016/j.cmi.2020.07.049	https://www.scopus.com/inward/record.uri?eid=2-s2.0-85090308861&doi=10.1016%2fj.cmi.2020.07.049&partnerID=40&md5=b567cedf933c6cf4ca71a0d13a75850f	FKCVZCZQ	2020	Clinical characteristics, management and in-hospital mortality of patients with coronavirus disease 2019 in Genoa, Italy	Clinical Microbiology and Infection	7.117	English	Y	C		NAT	P	QUAN	OS			PT		N	NURSING RESEARCH	ESO	N	SI
166	10.1016/j.jcmg.2015.08.013	https://www.scopus.com/inward/record.uri?eid=2-s2.0-84946734848&doi=10.1016%2fj.jcmg.2015.08.013&partnerID=40&md5=04795e1d8ff598aaac26378ace140961	ZYL2D6JG	2015	Clinical impact of OCT findings during PCI the CLI-OPCI II study	JACC: Cardiovascular Imaging	12.74	English	Y	D		INT	P	QUAN	OS			PT		Y	CLINICAL RESEARCH	ESO	Y	SI
167	10.1007/s10195-017-0474-7	https://www.scopus.com/inward/record.uri?eid=2-s2.0-85031902807&doi=10.1007%2fs10195-017-0474-7&partnerID=40&md5=763b8d04ff556d36ed4d2d3ad54ecae7	YYY632HI	2017	Clinical guidelines for the prevention and treatment of osteoporosis: summary statements and recommendations from the Italian Society for Orthopaedics and Traumatology	Journal of Orthopaedics and Traumatology	2.767	English	Y	D		NAT	S					PT		Y	CLINICAL RESEARCH	ESO	Y	SI
168	10.4415/ANN-14-01-11	https://www.scopus.com/inward/record.uri?eid=2-s2.0-84898724949&doi=10.4415%2fANN-14-01-11&partnerID=40&md5=b06d646c9a894a3637098885b084a186	SDFND528	2014	Clinical assessment instruments validated for nursing practice in the Italian context: A systematic review of the literature	Annali dell'Istituto Superiore di Sanita	1.37	English	Y	C		NAT	S					PT		NR	NURSING RESEARCH	ESO	N	SI
169	10.1016/j.ijnurstu.2016.08.006	https://www.scopus.com/inward/record.uri?eid=2-s2.0-84983417180&doi=10.1016%2fj.ijnurstu.2016.08.006&partnerID=40&md5=5e20fdcf1a6bc16149a8fc652a9c9d9c	FYUUXMD8	2016	Clinical and socio-demographic determinants of self-care behaviours in patients with heart failure and diabetes mellitus: A multicentre cross-sectional study	International Journal of Nursing Studies	3.783	English	Y	C		NAT	P	QUAN	OS			PT		Y	NURSING RESEARCH	ESO	Y	SI
170	10.1007/s00592-018-1259-z	https://www.scopus.com/inward/record.uri?eid=2-s2.0-85057864609&doi=10.1007%2fs00592-018-1259-z&partnerID=40&md5=a846c9e98a33e7301ef3b0d0232e284a	5ZZLISGN	2019	Clinical and socio-demographic determinants of inadequate self-care in adults with type 1 diabetes mellitus: the leading role of self-care confidence	Acta Diabetologica	3.418	English	Y	C		INT	P	QUAN	OS			PT		NR	NURSING RESEARCH	ESO	N	SI
171	10.1702/1040.11340	https://www.scopus.com/inward/record.uri?eid=2-s2.0-84861694248&doi=10.1702%2f1040.11340&partnerID=40&md5=1d364771e6b09ac889d096ee3d6cc36a	HST74CC7	2012	Collaborative projects of AIR [I progetti collaborativi di AIR]	Assistenza Infermieristica e Ricerca	0.603	English; Italian	Y	B		NAT	P	QUAL	NS			NU		NR	NURSING RESEARCH	ENDO	N	SI
172	10.1702/458.5400	https://www.scopus.com/inward/record.uri?eid=2-s2.0-73549091676&doi=10.1702%2f458.5400&partnerID=40&md5=64f6263b443933e001f062541609ee50	MIYA4S7M	2009	Cohort study of the incidence of heel pressure sores in patients with leg casts at the Rizzoli Orthopedic Hospital and of the associated risk factors [Studio di coorte sull'incidenza dei decubiti al calcagno in pazienti immobilizzati da gesso agli arti inferiori presso l'Istituto Ortopedico Rizzoli e dei possibili fattori di rischio]	Assistenza Infermieristica e Ricerca	0.603	Italian	Y	C		NAT	P	QUAN	OS			PT		NR	NURSING RESEARCH	ESO	N	SI
173		https://www.scopus.com/inward/record.uri?eid=2-s2.0-79851490947&partnerID=40&md5=55858cbd5f48ab4953bcf49d739b02c4	KV9NZPA4	2010	Cohort study of peripheral catheter related complications and identification of predictive factors in a population of orthopedic patients [Studio di coorte sulla popolazione ortopedica delle complicanze correlate all'utilizzo del catetere venoso periferico e identificazione dei fattori predittivi]	Assistenza Infermieristica e Ricerca	0.603	Italian	Y	C		NAT	P	QUAN	OS			PT		NR	NURSING RESEARCH	ESO	N	SI
174	10.2169/internalmedicine.50.5294	https://www.scopus.com/inward/record.uri?eid=2-s2.0-84860395312&doi=10.2169%2finternalmedicine.50.5294&partnerID=40&md5=4f45db3bcfc67c10e34c83b3fb3ee98c	Z2ZHC9K4	2011	Clopidogrel treatment during pregnancy: A case report and a review of literature	Internal Medicine	1.005	English	Y	D		NAT	P	QUAN	OS			PT		NR	CLINICAL RESEARCH	ESO	N	SI
175	10.1093/annonc/mdp287	https://www.scopus.com/inward/record.uri?eid=2-s2.0-70849129288&doi=10.1093%2fannonc%2fmdp287&partnerID=40&md5=5eb655e7eeeb182aeb8822d1091c883d	JPHMPGR4	2009	Clinician versus nurse symptom reporting using the National Cancer Institute - Common terminology criteria for adverse events during chemotherapy: Results of a comparison based on patient's self-reported questionnaire	Annals of Oncology	18.274	English	Y	C		NAT	P	QUAN	OS			PT		NR	NURSING RESEARCH	ESO	N	SI
176		https://www.scopus.com/inward/record.uri?eid=2-s2.0-85083042096&partnerID=40&md5=85b1507a9501bfdc5266e55ceca1d2e7	2B4ZHE9V	2019	Come valutare criticamente uno studio di ricerca sanitaria qualitativa [How to critically appraise a qualitative health research study]	Professioni infermieristiche	0.204	English	Y	B		INT	S					OT	QUALITATIVE HEALTH RESEARCH STUDY	NR	NURSING RESEARCH	ESO	N	SI
177	10.4415/ANN-14-02-10	https://www.scopus.com/inward/record.uri?eid=2-s2.0-84903610826&doi=10.4415%2fANN-14-02-10&partnerID=40&md5=7e5ef0fe64ebd5ee61a4d526d0363cdc	MTIVKC2J	2014	Communication with the public in the health-care system: A descriptive study of the use of social media in Local Health Authorities and public hospitals in Italy	Annali dell'Istituto Superiore di Sanita	1.37	English	Y	A		NAT	P	QUAN	OS			OT	WEBSITES, ASL AND HOSPITAL SOCIAL MEDIA ACCOUNTS	NR	NURSING RESEARCH	ESO	N	SI
178	10.1016/j.ejon.2013.09.012	https://www.scopus.com/inward/record.uri?eid=2-s2.0-84893680047&doi=10.1016%2fj.ejon.2013.09.012&partnerID=40&md5=fa911be752ee5f458f0503c8159ebe3e	8HKVYT6H	2014	Communication of the death of a patient in hospices and nursing homes: A qualitative study	European Journal of Oncology Nursing	1.876	English	Y	C		NAT	P	QUAL	FE			NU; OT	AUXILIARY NURSES	N	NURSING RESEARCH	ENDO	N	SI
179	10.1111/j.1466-7657.2011.00881.x	https://www.scopus.com/inward/record.uri?eid=2-s2.0-80051769268&doi=10.1111%2fj.1466-7657.2011.00881.x&partnerID=40&md5=055f00a4563bd9a37f4949c7a9d9c3a7	C957T9R8	2011	Commuting patterns among Italian nurses: A cross-sectional study	International Nursing Review	2.034	English	Y	A		NAT	P	QUAN	OS			NU		NR	NURSING RESEARCH	ENDO	N	SI
180	10.1007/s10792-017-0649-5	https://www.scopus.com/inward/record.uri?eid=2-s2.0-85023749803&doi=10.1007%2fs10792-017-0649-5&partnerID=40&md5=77b844c99cea4ae93ce378660c61c7d3	KF8KSM34	2018	Comparative clinical study of Whitestar Signature phacoemulsification system with standard and Ellips FX handpieces	International Ophthalmology	1.314	English	Y	D		NAT	P	QUAN	ES			PT		NR	CLINICAL RESEARCH	ESO	N	SI
181	10.1016/j.pedn.2017.01.008	https://www.scopus.com/inward/record.uri?eid=2-s2.0-85010518736&doi=10.1016%2fj.pedn.2017.01.008&partnerID=40&md5=85c97b6caf1c31f3a13cab8e5d95e026	5UDC98FD	2017	Comparative Analysis: Implementation of a Pre-operative Educational Intervention to Decrease Anxiety Among Parents of Children With Congenital Heart Disease	Journal of Pediatric Nursing	1.495	English	Y	C		NAT	P	QUAN	ES			OT	PARENTS OF CHILDREN	NR	NURSING RESEARCH	ESO	N	SI
182	10.3390/ijerph16010121	https://www.scopus.com/inward/record.uri?eid=2-s2.0-85059638143&doi=10.3390%2fijerph16010121&partnerID=40&md5=ae7da6761751f6143aa240dd0d5fba43	A2MA6NYJ	2019	Compliance with standard precautions among clinical nurses: Validity and reliability of the italian version of the compliance with standard precautions scale (CSPS-It)	International Journal of Environmental Research and Public Health	2.849	English	Y	C		NAT	P	QUAN	ID			NU		N	NURSING RESEARCH	ENDO	N	SI
183		https://www.scopus.com/inward/record.uri?eid=2-s2.0-85007605014&partnerID=40&md5=c583df87d03eb0beeae04f3d0fa5c82f	X3PMZXMC	2016	Compliance with the surgical safely checklist results of an audit in a teaching hospital in Italy	Annali Italiani di Chirurgia	0.588	English	Y	C		NAT	P	QUAN	OS			NU; OT	PHYSICIANS (DOCTORS)	NR	NURSING RESEARCH	ESO	N	SI
184	10.1186/s12913-020-5038-5	https://www.scopus.com/inward/record.uri?eid=2-s2.0-85081262600&doi=10.1186%2fs12913-020-5038-5&partnerID=40&md5=f25ccc6701873afdbdc4373dde32c715	BIUPXGJM	2020	Complexity of nursing care at 24 h from admission predicts in-hospital mortality in medical units: A cohort study	BMC Health Services Research	1.987	English	Y	C		NAT	P	QUAN	OS			PT		N	NURSING RESEARCH	ESO	N	SI
185	10.7429/pi.2017.701024	https://www.scopus.com/inward/record.uri?eid=2-s2.0-85057136630&doi=10.7429%2fpi.2017.701024&partnerID=40&md5=3a3a6c96e7057a7417608413dffca12f	W5WHC8KB	2017	Complexity of care and organizational effectiveness: a survey among medical care units in nine Lombardy region hospitals [Complessitaâ€™ assistenziale e lâ€™appropriatezza organizzativa assistenziale: indagine conoscitiva nelle UnitÃ di Medicina di nove ospedali di Regione Lombardia]	Professioni infermieristiche	0.204	Italian	Y	A		NAT	P	QUAN	OS			NU		NR	NURSING RESEARCH	ENDO	N	SI
186	10.1007/s00520-010-1034-3	https://www.scopus.com/inward/record.uri?eid=2-s2.0-83555172639&doi=10.1007%2fs00520-010-1034-3&partnerID=40&md5=95207d6bfdb68b21ac80833c8f625ba6	3EMDQFMU	2011	Complementary therapy and support services for formal and informal caregivers in Italian palliative care hospices: An exploratory and descriptive study	Supportive Care in Cancer	2.635	English	Y	B		NAT	P	QUAN	OS			OT	REPRESENTATIVE HOSPICE	NR	NURSING RESEARCH	ESO	N	SI
187		https://www.scopus.com/inward/record.uri?eid=2-s2.0-12244312489&partnerID=40&md5=09f9f26a6ce82adb5d53ed63965706a8	8GWMY72X	2002	Complementary therapy for severe Rh-alloimmunization	Clinical and Experimental Obstetrics and Gynecology	0.139	English	Y	D		NAT	P	QUAN	OS			PT		NR	CLINICAL RESEARCH	ESO	N	SI
188	10.1891/1061-3749.25.2.292	https://www.scopus.com/inward/record.uri?eid=2-s2.0-85032294490&doi=10.1891%2f1061-3749.25.2.292&partnerID=40&md5=49ee1bb79572b469a717e79c376e532f	IPZDKM6Q	2017	Complementary and alternative medicine: Italian validation of a questionnaire on nurses' personal and professional use, knowledge, and attitudes	Journal of Nursing Measurement	0.642	English	Y	C		NAT	P	QUAN	ID			NU		NR	NURSING RESEARCH	ENDO	N	SI
189	10.1016/j.amjcard.2009.01.370	https://www.scopus.com/inward/record.uri?eid=2-s2.0-65649117679&doi=10.1016%2fj.amjcard.2009.01.370&partnerID=40&md5=1718ebe96e276f458ed4c2c49ecd5770	V25C7PSJ	2009	Comparison of the Effects of Ramipril Versus Telmisartan on High-Sensitivity C-Reactive Protein and Endothelial Progenitor Cells After Acute Coronary Syndrome	American Journal of Cardiology	2.57	English	Y	D		NAT	P	QUAN	ES			PT		Y	CLINICAL RESEARCH	ESO	Y	SI
190	10.1016/j.ejon.2020.101829	https://www.scopus.com/inward/record.uri?eid=2-s2.0-85093929242&doi=10.1016%2fj.ejon.2020.101829&partnerID=40&md5=047dc8c9dadf798da0bae2a4144b137c	6YHSIDJQ	2020	Concordance between paediatric self-reports and parent proxy reports on fatigue: A multicentre prospective longitudinal study	European Journal of Oncology Nursing	1.876	English	Y	C		NAT	P	QUAN	OS			PT; CG		NR	NURSING RESEARCH	ESO	N	SI
191	10.7429/pi.2019.721051	https://www.scopus.com/inward/record.uri?eid=2-s2.0-85067180641&doi=10.7429%2fpi.2019.721051&partnerID=40&md5=c9446bad804637a26482f8fbad981725	SW9U37R8	2019	Consegne infermieristiche al letto del paziente e volontà organizzativa di personalizzare l’erogazione dell’assistenza in UO di cardiochirurgia: la prospettiva infermieristica [Bedside nursing handover and organisational will to achieve personalisation within an Italian Cardiac SurgeryUnit: the nurses' viewpoint through a qualitative study]	Professioni infermieristiche	0.204	English	Y	C		NAT	P	QUAL	OQ	DESCRIPTIVE		NU		NR	NURSING RESEARCH	ENDO	N	SI
192	10.23736/s0375-9393.18.12425-4	https://www.scopus.com/inward/record.uri?eid=2-s2.0-85054099952&doi=10.23736%2fs0375-9393.18.12425-4&partnerID=40&md5=b9798e9289fe54e9a5ca740dac0186e2	AKDPMVUH	2018	Conscious sedation in critically ill patients is associated with stressors perception lower than assessed by caregivers	Minerva Anestesiologica	2.498	English	Y	C		NAT	P	QUAN	OS			PT; CG		N	NURSING RESEARCH	ESO	N	SI
193		https://www.scopus.com/inward/record.uri?eid=2-s2.0-34347385190&partnerID=40&md5=9ab96bc8d1f6fbe99c750cc6f6c6e8e4	CIC4IXY6	2007	Concomitant occurrence of a primary renal NHL and of a papillary urothelial ureter cancer	Journal of Experimental and Clinical Cancer Research	7.068	English	Y	D		NAT	P	QUAN	OS			PT		NR	CLINICAL RESEARCH	ESO	N	SI
194		https://www.scopus.com/inward/record.uri?eid=2-s2.0-84862988648&partnerID=40&md5=96e4c2891d382db14600175387cd05fe	XVITIGXT	2012	[Concept analysis of the nursing profession, published from 1994 to 2008]. [Concept analysis sulla disciplina infermieristica pubblicate dal 1994 dal 2008.]	Annali di Igiene	2.07	Italian	Y	B		NAT	S					NU		NR	NURSING RESEARCH	ENDO	N	SI
196	10.1097/MCA.0000000000000072	https://www.scopus.com/inward/record.uri?eid=2-s2.0-84894101218&doi=10.1097%2fMCA.0000000000000072&partnerID=40&md5=a94dbcae332c907467f26b6f54c61336	K3FPUSSG	2014	Comprehensive overview of definitions for optical coherence tomography-based plaque and stent analyses	Coronary Artery Disease	1.335	English	Y	D		INT	S					PT		Y	CLINICAL RESEARCH	ESO	Y	SI
197	10.3389/fpsyg.2020.569629	https://www.scopus.com/inward/record.uri?eid=2-s2.0-85097377713&doi=10.3389%2ffpsyg.2020.569629&partnerID=40&md5=e2a2aaad0b44f839a89da114432329f1	XV7M8MUA	2020	Comprehensive Model for Physical and Cognitive Frailty: Current Organization and Unmet Needs	Frontiers in Psychology	2.067	English	Y	C		NAT	S					PT		N	NURSING RESEARCH	ESO	N	SI
198	10.7416/ai.2019.2306	https://www.scopus.com/inward/record.uri?eid=2-s2.0-85069861578&doi=10.7416%2fai.2019.2306&partnerID=40&md5=fd9e7a7abe37ba547117d032fce4aea3	7KDMEBQU	2019	Contact precaution procedures in healthcare facilities	Annali di Igiene	2.07	English	Y	C		NAT	S					OT	INFECTION CONTROL AND ISOLATION PRECAUTIONS	NR	NURSING RESEARCH	ESO	N	SI
199		https://www.scopus.com/inward/record.uri?eid=2-s2.0-34447288249&partnerID=40&md5=12d38284fb3795afbd9d011c19ca5d5f	JKG2BQIG	2006	Continuity of care for oncology patients [La continuità assistenziale per il paziente oncologico]	International Nursing Perspectives	NO IF	Italian	Y	A		NAT	P	QUAL	NS			NU		NR	NURSING RESEARCH	ENDO	N	NO
200		https://www.scopus.com/inward/record.uri?eid=2-s2.0-38349026615&partnerID=40&md5=1c795b9f570891e16d06169f700a3ad8	8H3QYXMX	2007	Continuing education credits and research projects [L'accreditamento formativo dei progetti di ricerca]	Ricerca e Pratica	0.064	Italian	Y	B		NAT	P	QUAN	OS			NU		NR	NURSING RESEARCH	ENDO	N	SI
201		https://www.scopus.com/inward/record.uri?eid=2-s2.0-84964289862&partnerID=40&md5=4b99d502f0f40d1bc0eeccf2c8b0bd66	7N29H9C3	2016	Contact with death or illness and career choice in non-medical health professions and business students: A cross sectional analysis [Contatto con morte, malattia e scelta della carriera nelle professioni sanitarie non mediche e negli student di economia: Un’analisi trasversale]	Assistenza Infermieristica e Ricerca	0.603	Italian	Y	C		INT	P	QUAN	OS			NU; OT	GROUP OF BACHELOR STUDENTS OF NON-MEDICAL HEALTH PROFESSIONS AND BUSINESS STUDENTS	NR	NURSING RESEARCH	ENDO	N	SI
202	10.1111/2047-3095.12041	https://www.scopus.com/inward/record.uri?eid=2-s2.0-84927796834&doi=10.1111%2f2047-3095.12041&partnerID=40&md5=49caca8bc601afefebe4b93ff984ceb5	Z8C59M7K	2015	Continuity of care during end of life: An evolutionary concept analysis	International Journal of Nursing Knowledge	1.131	English	Y	B		INT	S					NU; OT	MEDICINE, PUBLIC HEALTH, PSYCHOLOGY	NR	NURSING RESEARCH	ESO	N	SI
203	10.1016/j.ijnurstu.2019.103396	https://www.scopus.com/inward/record.uri?eid=2-s2.0-85074289332&doi=10.1016%2fj.ijnurstu.2019.103396&partnerID=40&md5=0e07b1b1658732fed49f6e8fcd6866dd	C5PHI3ZZ	2020	Continuity of care interventions for preventing hospital readmission of older people with chronic diseases: A meta-analysis	International Journal of Nursing Studies	3.783	English	Y	C		NAT	S					PT		N	NURSING RESEARCH	ESO	N	SI
204	10.1702/1812.19746	https://www.scopus.com/inward/record.uri?eid=2-s2.0-84926622143&doi=10.1702%2f1812.19746&partnerID=40&md5=3efc4ca4663ca8d7c485082de4de7baa	FM5AEJHE	2015	Continuous monitoring of endotracheal tube cuff pressure: Best practice in intensive care unit [Il monitoraggio pressorio continuo della cuffia del tubo endotracheale: Best practice in terapia intensiva]	Assistenza Infermieristica e Ricerca	0.603	Italian	Y	C		NAT	P	QUAN	OS			PT		NR	NURSING RESEARCH	ESO	N	SI
206	10.7429/pi.2020.734264	https://www.scopus.com/inward/record.uri?eid=2-s2.0-85103609517&doi=10.7429%2fpi.2020.734264&partnerID=40&md5=e0dd3e46f289b540136b29cd652ae8f8	9UDF23LT	2020	Covid-19 and implications on the cornea donation activity in Local Health Agency Barletta-Andria-Trani [Covid19 e implicazioni sull’attività di donazione di cornee nella Asl BarlettaAndriaTrani]	Professioni infermieristiche	0.204	Italian	Y	C		NAT	P	QUAN	OS			PT		NR	NURSING RESEARCH	ESO	N	SI
207	10.23749/mdl.v111i3.9767	https://www.scopus.com/inward/record.uri?eid=2-s2.0-85087474385&doi=10.23749%2fmdl.v111i3.9767&partnerID=40&md5=e86a0e57926e36cbc7d69672ee9eb940	FTT959P2	2020	COVID-19 infection and diffusion among the healthcare workforce in a large university-hospital in Northwest Italy [«Come l’infezione da COVID-19 si è diffusa tra i lavoratori di un grande ospedale universitario nel Nord-Ovest Italia»]	Medicina del Lavoro	0.978	English	Y	C		NAT	P	QUAN	OS			NU; OT	HEALTH CARE OPERATORS	NR	NURSING RESEARCH	ESO	N	SI
208		https://www.scopus.com/inward/record.uri?eid=2-s2.0-85083289610&partnerID=40&md5=c04a76d730853db64cd40f752f642ab0	ABZKWRDH	2020	Covid-19 in patients on dialysis: infection prevention and control strategies	Giornale italiano di nefrologia	0.202	Italian	Y	C		NAT	S					PT		NR	NURSING RESEARCH	ESO	N	SI
209		https://www.scopus.com/inward/record.uri?eid=2-s2.0-85077312397&partnerID=40&md5=14a0406abc3c8d8c2b8727ae4ef6e750	PKTCMUCJ	2019	Counseling per pazienti pediatrici sottoposti a trapianto di cellule staminali ematopoietiche e loro genitori: uno studio mixed methods [Counseling for pediatric patients undergoing hematopoietic stem cell transplantation and their parents: A pilot descriptive study]	Professioni infermieristiche	0.204	English	Y	B		NAT	P	MM				PT; OT	PARENTS, HEALTH PROFESSIONALS	NR	NURSING RESEARCH	ESO	N	SI
210	10.1371/journal.pone.0235038	https://www.scopus.com/inward/record.uri?eid=2-s2.0-85087470465&doi=10.1371%2fjournal.pone.0235038&partnerID=40&md5=8ebe70c6f7e9d53dc30982ad75670aeb	E2HZFSDB	2020	Cost-effectiveness analysis of genetic diagnostic strategies for Lynch syndrome in Italy	PLoS ONE	2.74	English	Y	D		NAT	P	QUAN	OS			PT		Y	CLINICAL RESEARCH	ESO	Y	SI
211		https://www.scopus.com/inward/record.uri?eid=2-s2.0-33646080132&partnerID=40&md5=eb244e60411e4720cfb82a74b0219f82	958GUDM3	2005	Cost-effectiveness analysis of bisoprodol treatment for heart failure	Italian Heart Journal	NO IF	English	Y	D		NAT	P	QUAN	OS			PT		NR	CLINICAL RESEARCH	ESO	N	NO
212	10.1016/j.ejso.2010.03.005	https://www.scopus.com/inward/record.uri?eid=2-s2.0-77952428904&doi=10.1016%2fj.ejso.2010.03.005&partnerID=40&md5=667dfc2076791c7688ae5a91e1e21b58	4EF7IXS8	2010	Cost analysis of the combined procedure of cytoreductive surgery and hyperthermic intraperitoneal chemotherapy (HIPEC)	European Journal of Surgical Oncology	3.959	English	Y	A		NAT	P	QUAN	OS			PT		Y	NURSING RESEARCH	ESO	Y	SI
213	10.1097/iae.0000000000001971	https://www.scopus.com/inward/record.uri?eid=2-s2.0-85042866618&doi=10.1097%2fiae.0000000000001971&partnerID=40&md5=da82cf7e5f7b1ce13a683bcc55974db2	95CYVVUF	2019	Correlation between outer retinal thickening and retinal function impairment in patients with idiopathic epiretinal membranes	Retina	3.649	English	Y	D		NAT	P	QUAN	ES			PT		NR	CLINICAL RESEARCH	ESO	N	SI
214	10.15167/2421-4248/jpmh2018.59.4.928	https://www.scopus.com/inward/record.uri?eid=2-s2.0-85060151610&doi=10.15167%2f2421-4248%2fjpmh2018.59.4.928&partnerID=40&md5=45c8934684f1533ef225d79a34ae62aa	D7LTNXWT	2018	Correctional nursing in Liguria, Italy: examining the ethical challenges	Journal of preventive medicine and hygiene	1.957	English	Y	B		INT	P	MM				NU		N	NURSING RESEARCH	ENDO	N	SI
215		https://www.scopus.com/inward/record.uri?eid=2-s2.0-84918556328&partnerID=40&md5=04eeac64943529b70d014c3b83debfe1	95CQH3A8	2014	Critical issues and limits in the production and implementation of clinical practice guidelines [Nodi e limiti nella produzione ed uso delle linee guida]	Assistenza Infermieristica e Ricerca	0.603	English; Italian	Y	A		NAT	S					OT	CLINICAL PRACTICE GUIDELINES	NR	NURSING RESEARCH	ESO	N	SI
218	10.1016/j.jamda.2015.02.012	https://www.scopus.com/inward/record.uri?eid=2-s2.0-84929960407&doi=10.1016%2fj.jamda.2015.02.012&partnerID=40&md5=82867a03ce01054c3f46e867b25ae9f3	4STWIPH7	2015	Critical decisions for older people with advanced dementia: A prospective study in long-term institutions and district home care	Journal of the American Medical Directors Association	4.367	English	Y	C		INT	P	QUAN	OS			PT		Y	NURSING RESEARCH	ESO	Y	SI
219		https://www.scopus.com/inward/record.uri?eid=2-s2.0-0042470730&partnerID=40&md5=32ea1c280be70dae0b951046a9719738	VD9C46VM	2002	Criteria used by nurses in choosing the site for intramuscular injections: custom or scientific evidence? [Quali criteri utilizzano gli infermieri nella scelta delie sedi delle iniezioni intramuscolari: consuetudine o evidenza scientifica?]	Professioni infermieristiche	0.204	Italian	Y	C		NAT	P	QUAN	OS			NU		NR	NURSING RESEARCH	ENDO	N	SI
220		https://www.scopus.com/inward/record.uri?eid=2-s2.0-84875401435&partnerID=40&md5=34e538483e9ca1b9a3aa86165f269466	AKUELW9F	2012	Criteria for delegating the safe hospital administration of drug therapy via natural route to nurses aids in hospital [I criteri per affidare in sicurezza la somministrazione della terapia per via naturale agli operatori sanitari con formazione complementare in ospedale: Fattibilità del Trasferimento della terapia per via naturale agli Operatori di supporto]	Assistenza Infermieristica e Ricerca	0.603	English; Italian	Y	B		NAT	P	QUAL	FE			NU; PT		NR	NURSING RESEARCH	ESO	N	SI
221		https://www.scopus.com/inward/record.uri?eid=2-s2.0-84942233260&partnerID=40&md5=127cf29cb195b4513d758c01d3825951	UZ6SLSYB	2015	Cultural competence assessment instrument: Initial Italian validation and proposed refinement	Acta Biomedica	1.373	English	Y	C		INT	P	QUAN	ID			NU		N	NURSING RESEARCH	ENDO	N	SI
223	10.1016/j.pharmthera.2008.01.002	https://www.scopus.com/inward/record.uri?eid=2-s2.0-43049157965&doi=10.1016%2fj.pharmthera.2008.01.002&partnerID=40&md5=475521a8efc8e749e1676bd57d1f7d62	CK4E84Y3	2008	Cyclooxygenase and prostaglandin synthases in atherosclerosis: Recent insights and future perspectives	Pharmacology and Therapeutics	10.557	English	Y	D		NAT	S					PT		NR	CLINICAL RESEARCH	ESO	N	SI
224	10.7429/pi.2016.693150	https://www.scopus.com/inward/record.uri?eid=2-s2.0-85021855663&doi=10.7429%2fpi.2016.693150&partnerID=40&md5=1f01bfc743b5c54f1ef277bd8539e613	BRCUSB9T	2016	Cyberstalking among Italian nurses: a large multicentric study [Cyberstalking tra gli infermieri italiani: studio multicentrico]	Professioni infermieristiche	0.204	Italian	Y	C		INT	P	QUAN	OS			NU		NR	NURSING RESEARCH	ENDO	N	SI
225	10.1111/jnu.12165	https://www.scopus.com/inward/record.uri?eid=2-s2.0-84945543414&doi=10.1111%2fjnu.12165&partnerID=40&md5=10f24badff507494c98f81edbe5814ac	UVVFF573	2015	Cultural Competence Among Italian Nurses: A Multicentric Survey	Journal of Nursing Scholarship	2.655	English	Y	B		INT	P	QUAN	OS			NU		NR	NURSING RESEARCH	ENDO	N	SI
226	10.1111/scs.12585	https://www.scopus.com/inward/record.uri?eid=2-s2.0-85047819192&doi=10.1111%2fscs.12585&partnerID=40&md5=8dd5cb93150d2a47f60950fc6e6045b8	346UHQN2	2018	Cross-validation of the Self-care Ability Scale for Elderly (SASE) in a sample of Italian older adults	Scandinavian Journal of Caring Sciences	1.525	English	Y	C		INT	P	QUAN	ID			PT		N	NURSING RESEARCH	ESO	N	SI
227	10.4081/pr.2014.5660	https://www.scopus.com/inward/record.uri?eid=2-s2.0-84987962009&doi=10.4081%2fpr.2014.5660&partnerID=40&md5=07a540d7f6aef5ebc4f7754d165e5c8c	FNG3XINC	2014	Cross-sectional study on differences in pain perception and behavioral distress during venipuncture between Italian and Chinese children	Pediatric Reports	0.697	English	Y	C		INT	P	QUAN	OS			PT		Y	NURSING RESEARCH	ESO	Y	SI
228	10.1111/2047-3095.12200	https://www.scopus.com/inward/record.uri?eid=2-s2.0-85057325098&doi=10.1111%2f2047-3095.12200&partnerID=40&md5=bb943071424c5642138e5ac339e809a1	KBLDA6M5	2020	Cross-Mapping of Nursing Care Terms Recorded in Italian Hospitals into the Standardized NNN Terminology	International Journal of Nursing Knowledge	1.131	English	Y	C		NAT	P	QUAN	OS			NU		Y	NURSING RESEARCH	ENDO	Y	SI
229	10.1038/sj.bmt.1705590	https://www.scopus.com/inward/record.uri?eid=2-s2.0-33947109059&doi=10.1038%2fsj.bmt.1705590&partnerID=40&md5=6c3cd9eec273e496806a0c29a46dd8ca	5PITLTZL	2007	Cryotherapy in the prevention of oral mucositis in patients receiving low-dose methotrexate following myeloablative allogeneic stem cell transplantation: A prospective randomized study of the Gruppo Italiano Trapianto di Midollo Osseo nurses group	Bone Marrow Transplantation	4.725	English	Y	C		NAT	P	QUAN	ES			PT		Y	NURSING RESEARCH	ESO	Y	SI
230	10.7429/pi.2015.684203	https://www.scopus.com/inward/record.uri?eid=2-s2.0-84979093390&doi=10.7429%2fpi.2015.684203&partnerID=40&md5=5342ce82c10b6c2361754e016aa4a71e	9GW5QTWQ	2015	Cross-sectional study on the determinants of work stress for nurses and intention of leaving the profession [Studio trasversale sui determinanti di stress lavorativo per gli infermieri e sull'intenzione di abbandono della professione]	Professioni infermieristiche	0.204	Italian	Y	C		NAT	P	QUAN	OS			NU		NR	NURSING RESEARCH	ENDO	N	SI
231	10.3390/cancers12082015	https://www.scopus.com/inward/record.uri?eid=2-s2.0-85088523106&doi=10.3390%2fcancers12082015&partnerID=40&md5=e589aab41e0c776b0e6a4691e1cfed90	HIQ2SABZ	2020	Cross-cultural validation of the Italian version of the BT-DUX: A subjective measure of health-related quality of life in patients who underwent surgery for lower extremity malignant bone tumour	Cancers	6.126	English	Y	C		INT	P	QUAN	ID			PT		N	NURSING RESEARCH	ESO	N	SI
232		https://www.scopus.com/inward/record.uri?eid=2-s2.0-85012008443&partnerID=40&md5=874f1c2175ccd874f5ec60068892fefa	F5JUNARS	2016	Definition and variables of complexity of nursing care: a literature review [Definizione e variabili costituenti la complessità assistenziale infermieristica. Una revisione della letteratura]	Igiene e sanità pubblica	NO IF	Italian	Y	A		NAT	S					NU		NR	NURSING RESEARCH	ENDO	N	NO
233	10.1097/NJH.0b013e3181f74959	https://www.scopus.com/inward/record.uri?eid=2-s2.0-78649307570&doi=10.1097%2fNJH.0b013e3181f74959&partnerID=40&md5=3714f2fae5332f7feb0172da70448c17	8DE5HDLX	2010	Decisions affecting quality of life or survival for severely demented persons: A survey on doctors and nurses of nursing homes and districts	Journal of Hospice and Palliative Nursing	0.877	English	Y	C		NAT	P	QUAN	OS			NU; OT	PHYSICIANS (DOCTORS)	NR	NURSING RESEARCH	ESO	N	SI
234	10.5964/ejop.v9i1.484	https://www.scopus.com/inward/record.uri?eid=2-s2.0-84874693243&doi=10.5964%2fejop.v9i1.484&partnerID=40&md5=62855e4bdabff90f97e4fc0fac219599	XM38JNRR	2013	Defining quality of life: A wild-goose chase?	Europe's Journal of Psychology	1.545	English	Y	C		NAT	S					PT		NR	NURSING RESEARCH	ESO	N	SI
235	10.1089/aid.2016.0138	https://www.scopus.com/inward/record.uri?eid=2-s2.0-85014500815&doi=10.1089%2faid.2016.0138&partnerID=40&md5=3d42a7ef7479002b1c8cdcee3033eb74	PK6AVXRU	2017	Cytokines, Hepatic Fibrosis, and Antiretroviral Therapy Role in Neurocognitive Disorders HIV Related	AIDS Research and Human Retroviruses	1.765	English	Y	D		NAT	P	QUAN	OS			PT		NR	CLINICAL RESEARCH	ESO	N	SI
236	10.3390/ijerph17218091	https://www.scopus.com/inward/record.uri?eid=2-s2.0-85095586929&doi=10.3390%2fijerph17218091&partnerID=40&md5=80521128e95c725b2288c3a3ab561773	YAJHTMWL	2020	Daylight saving time and spontaneous deliveries: A case–control study in Italy	International Journal of Environmental Research and Public Health	2.849	English	Y	D		INT	P	QUAN	OS			PT		Y	CLINICAL RESEARCH	ESO	Y	SI
237	10.1188/15.CJON.438-443	https://www.scopus.com/inward/record.uri?eid=2-s2.0-84937957575&doi=10.1188%2f15.CJON.438-443&partnerID=40&md5=90ba03bab1b179071d25691eb1c993b2	3ELQ28HI	2015	Delayed chemotherapy-induced nausea and vomiting in the hematology population: A review of the literature	Clinical Journal of Oncology Nursing	1.224	English	Y	C		NAT	S					PT		NR	NURSING RESEARCH	ESO	N	SI
238	10.5301/tj.5000296	https://www.scopus.com/inward/record.uri?eid=2-s2.0-84949451931&doi=10.5301%2ftj.5000296&partnerID=40&md5=17eb36f7ac1c617a220d361403021cd5	SXPCYAKJ	2015	Delayed chemotherapy-induced nausea and vomiting in autologous hematopoietic cell transplant patients: An exploratory analysis	Tumori	1.707	English	Y	C		NAT	P	QUAN	OS			PT		NR	NURSING RESEARCH	ESO	N	SI
239	10.3892/or.10.4.851	https://www.scopus.com/inward/record.uri?eid=2-s2.0-1542472976&doi=10.3892%2for.10.4.851&partnerID=40&md5=ed4ff1564f35f904b1e7211775ed1c7c	ZCA3RYNW	2003	Delayed methotrexate clearance in osteosarcoma patients treated with multiagent regimens of neoadjuvant chemotherapy	Oncology Reports	3.417	English	Y	D		NAT	P	QUAN	OS			PT		NR	CLINICAL RESEARCH	ESO	N	SI
240	10.1007/s005200100295	https://www.scopus.com/inward/record.uri?eid=2-s2.0-0036941787&doi=10.1007%2fs005200100295&partnerID=40&md5=b562b165803f119d2c9bb4616b7d3adb	NLFYIR5S	2002	Delayed emesis: Incidence, pattern, prognostic factors and optimal treatment	Supportive Care in Cancer	2.635	English	Y	D		NAT	S					PT		NR	CLINICAL RESEARCH	ESO	N	SI
241	10.1016/j.iccn.2014.05.002	https://www.scopus.com/inward/record.uri?eid=2-s2.0-84906081368&doi=10.1016%2fj.iccn.2014.05.002&partnerID=40&md5=27a4d25cff802fffbdbb5c55dcbe0542	TQC6B8TY	2014	Delirium among critically ill adults: Evaluation of the psychometric properties of the Italian 'Confusion Assessment Method for the Intensive Care Unit'	Intensive and Critical Care Nursing	1.886	English	Y	C		INT	P	QUAN	ID			PT		N	NURSING RESEARCH	ESO	N	SI
242	10.1016/j.hrtlng.2018.04.005	https://www.scopus.com/inward/record.uri?eid=2-s2.0-85046640191&doi=10.1016%2fj.hrtlng.2018.04.005&partnerID=40&md5=50e983192fffc83a7d91129a44bde8e2	TKKJNJJR	2018	Delirium after cardiac surgery. Incidence, phenotypes, predisposing and precipitating risk factors, and effects	Heart and Lung	1.63	English	Y	C		NAT	P	QUAN	OS			PT		N	NURSING RESEARCH	ESO	N	SI
243	10.1177/1474515119863173	https://www.scopus.com/inward/record.uri?eid=2-s2.0-85069868606&doi=10.1177%2f1474515119863173&partnerID=40&md5=070f9d8361f0a78b51ed6153cfcb262f	9TR76UHV	2019	Determinants of caregiver burden in heart failure: does caregiver contribution to heart failure patient self-care increase caregiver burden?	European Journal of Cardiovascular Nursing	2.296	English	Y	C		NAT	P	QUAN	OS			CG		N	NURSING RESEARCH	ESO	N	SI
244		https://www.scopus.com/inward/record.uri?eid=2-s2.0-85042234767&partnerID=40&md5=ff45c27c4dd09bb1bc92c38a2d9b3245	UPYVQSLP	2018	Descriptive pilot study on self-care and daily living activities in Italian patients with heart failure: What are the criticalities? [Self-care e attività di vita quotidiane: Quali criticità? Studio pilota descrittivo in pazienti italiani con scompenso cardiaco]	Ricerca e Pratica	0.064	Italian	Y	C		NAT	P	QUAN	OS			PT		NR	NURSING RESEARCH	ESO	N	SI
245	10.1177/1474515113518443	https://www.scopus.com/inward/record.uri?eid=2-s2.0-84925439635&doi=10.1177%2f1474515113518443&partnerID=40&md5=6b34bab6e515c48535ffe05444118e51	VHANHCAS	2015	Describing self-care in Italian adults with heart failure and identifying determinants of poor self-care	European Journal of Cardiovascular Nursing	2.296	English	Y	C		INT	P	QUAN	OS			PT		Y	NURSING RESEARCH	ESO	Y	SI
246	10.1111/jan.14385	https://www.scopus.com/inward/record.uri?eid=2-s2.0-85084052621&doi=10.1111%2fjan.14385&partnerID=40&md5=07d26be99acf8687282bc7850390510d	BMKAYCDY	2020	Depression and self-care in older adults with multiple chronic conditions: A multivariate analysis [多种慢性疾病的老年患者的抑郁与自我护理:多因素分析]	Journal of Advanced Nursing	2.561	English	Y	C		INT	P	QUAN	OS			PT		NR	NURSING RESEARCH	ESO	N	SI
247	10.1111/jonm.13036	https://www.scopus.com/inward/record.uri?eid=2-s2.0-85086153702&doi=10.1111%2fjonm.13036&partnerID=40&md5=80a001103dd6bcfa4942405d4e3657f1	FEHLGANM	2020	Depicting clinical nurses' priority perspectives leading to unfinished nursing care: A pilot Q methodology study	Journal of Nursing Management	2.243	English	Y	C		NAT	P	QUAN	OS			NU		NR	NURSING RESEARCH	ENDO	N	SI
248	10.23750/abm.v89i6-S.7392	https://www.scopus.com/inward/record.uri?eid=2-s2.0-85055040269&doi=10.23750%2fabm.v89i6-S.7392&partnerID=40&md5=927796cb2a3996449b38b40aa669979e	86ASS79K	2018	Demographic and clinical characteristics of patients involuntarily hospitalized in an italian psychiatric ward: A 1-year retrospective analysis	Acta Biomedica	1.373	English	Y	C		NAT	P	QUAN	OS			PT		NR	NURSING RESEARCH	ESO	N	SI
249	10.1007/s11845-020-02348-7	https://www.scopus.com/inward/record.uri?eid=2-s2.0-85089599372&doi=10.1007%2fs11845-020-02348-7&partnerID=40&md5=2dfca84b7d05618c989e8947f236530d	G37HAXPL	2020	Delirium prevalence point: an observational monocentric study in a tertiary university hospital	Irish Journal of Medical Science	1.1	English	Y	C		NAT	P	QUAN	OS			PT		NR	NURSING RESEARCH	ESO	N	SI
250	10.23750/abm.v91i3.8338	https://www.scopus.com/inward/record.uri?eid=2-s2.0-85090872532&doi=10.23750%2fabm.v91i3.8338&partnerID=40&md5=1f2aca9eb544edc9f1e1d6d669e6404c	NJQGUUE4	2020	Describing the health behaviours of future nurses: A cross-sectional study among Italian nursing students	Acta Biomedica	1.373	English	Y	C		NAT	P	QUAN	OS			SN		NR	NURSING RESEARCH	ENDO	N	SI
251	10.1111/jocn.15375	https://www.scopus.com/inward/record.uri?eid=2-s2.0-85087170061&doi=10.1111%2fjocn.15375&partnerID=40&md5=6c235847a19c44bb1155a2b8d2b43d67	9WM98QHJ	2020	Dermatological diseases, sexuality and intimate relationships: A qualitative meta-synthesis	Journal of Clinical Nursing	1.972	English	Y	C		INT	S					PT		N	NURSING RESEARCH	ESO	N	SI
252	10.1093/ibd/izy158	https://www.scopus.com/inward/record.uri?eid=2-s2.0-85048935478&doi=10.1093%2fibd%2fizy158&partnerID=40&md5=f3d4aae988f32cc570ca912e6a6ec549	L89RJ632	2018	Deregulation of SGK1 in Ulcerative Colitis: A Paradoxical Relationship between Immune Cells and Colonic Epithelial Cells	Inflammatory Bowel Diseases	4.261	English	Y	D		INT	P	QUAN	ES			PT		Y	CLINICAL RESEARCH	ESO	Y	SI
253	10.1016/j.nepr.2020.102713	https://www.scopus.com/inward/record.uri?eid=2-s2.0-85078680270&doi=10.1016%2fj.nepr.2020.102713&partnerID=40&md5=e967ee461917c80d035e1f3773b82f2f	VWXXBUGS	2020	Developing mentorship in clinical practice: Psychometrics properties of the Mentors' Competence Instrument	Nurse Education in Practice	1.614	English	Y	B		INT	P	QUAN	OS			SN		N	NURSING RESEARCH	ENDO	N	SI
254	10.7416/ai.2018.2192	https://www.scopus.com/inward/record.uri?eid=2-s2.0-85044402409&doi=10.7416%2fai.2018.2192&partnerID=40&md5=41ff2fb6e773a1d1e92242df293d307d	RCFGEKHC	2018	Developing a subset of ICNP nursing diagnoses for medical and surgical hospital settings, informed by an italian nursing conceptual model: A multicenter crosssectional study	Annali di Igiene	2.07	English	Y	C		NAT	P	QUAN	OS			PT		N	NURSING RESEARCH	ESO	N	SI
255	10.1111/ijun.12069	https://www.scopus.com/inward/record.uri?eid=2-s2.0-84944511516&doi=10.1111%2fijun.12069&partnerID=40&md5=6f38ea25a15c36f4b6f8281a88b4633e	V7JGC7NW	2015	Developing a rehabilitation programme for male urinary incontinence: Detailed schemes and results on 122 patients	International Journal of Urological Nursing	0.387	English	Y	C		NAT	P	QUAN	OS			PT		N	NURSING RESEARCH	ESO	N	SI
256	10.1002/nur.21675	https://www.scopus.com/inward/record.uri?eid=2-s2.0-84941730903&doi=10.1002%2fnur.21675&partnerID=40&md5=ab9824a50bc3dafbff795977767f0a91	K89UYWKW	2015	Determinants of Heart Failure Self-Care Maintenance and Management in Patients and Caregivers: A Dyadic Analysis	Research in Nursing and Health	2.163	English	Y	C		INT	P	QUAN	OS			PT; CG		Y	NURSING RESEARCH	ESO	Y	SI
257	10.1186/s12909-020-02275-2	https://www.scopus.com/inward/record.uri?eid=2-s2.0-85092717813&doi=10.1186%2fs12909-020-02275-2&partnerID=40&md5=d1dd7a6017290e6344dc2f7feac9a901	939QHGH4	2020	Development and preliminary evaluation of a communication skills training programme for hospital physicians by a specialized palliative care service: the ‘Teach to Talk’ programme	BMC Medical Education	1.831	English	Y	D		NAT	P	QUAN	ID			OT	PHYSICIANS (DOCTORS)	N	CLINICAL RESEARCH	ESO	N	SI
258	10.1111/ecc.12955	https://www.scopus.com/inward/record.uri?eid=2-s2.0-85055501740&doi=10.1111%2fecc.12955&partnerID=40&md5=c5992d70e14e1d26b841769629a99766	3CNG68A2	2019	Development and initial validation of a questionnaire to assess patients’ perception of protective isolation following haematopoietic stem cell transplantation	European Journal of Cancer Care	2.161	English	Y	C		NAT	P	QUAN	ID			PT		N	NURSING RESEARCH	ESO	N	SI
259		https://www.scopus.com/inward/record.uri?eid=2-s2.0-85020023225&partnerID=40&md5=7041143375f7c2fefc84db934dd1a8b8	J7FZ7JVD	2016	Development and validation of a new tool for assessing risk of falls in acute psychiatric settings	International Journal of Emergency Mental Health	NO IF	English	Y	C		NAT	P	QUAN	ID			PT		NR	NURSING RESEARCH	ESO	N	NO
260		https://www.scopus.com/inward/record.uri?eid=2-s2.0-16544381631&partnerID=40&md5=49c6cb716a3350b021b5b1be7ffac812	ZLM8YNEE	2004	Development and validation of a dependence scale [Sviluppo e validazione di una scala per la valutazione della dipendenza nei soggetti ospedalizzati.]	Professioni infermieristiche	0.204	Italian	Y	C		NAT	P	QUAN	ID			PT		NR	NURSING RESEARCH	ESO	N	SI
261	10.1111/2047-3095.12008	https://www.scopus.com/inward/record.uri?eid=2-s2.0-84897959570&doi=10.1111%2f2047-3095.12008&partnerID=40&md5=751bc5498733e4ae3d26555b8c8117a2	PJBUQCFA	2014	Development and validation of a computerized assessment form to support nursing diagnosis	International Journal of Nursing Knowledge	1.131	English	Y	C		NAT	P	QUAN	ID			NU		NR	NURSING RESEARCH	ENDO	N	SI
262	10.1111/jan.13837	https://www.scopus.com/inward/record.uri?eid=2-s2.0-85053669913&doi=10.1111%2fjan.13837&partnerID=40&md5=e9186cf9490e9221d691d80f391613c0	PUC9MRDE	2018	Development and validation of the MISSCARE survey – Pediatric version [护理缺失量表(MISSCARE)——儿科版的开发和验证]	Journal of Advanced Nursing	2.561	English	Y	C		INT	P	QUAN	ID			NU		NR	NURSING RESEARCH	ENDO	N	SI
264	10.3390/ijerph17217834	https://www.scopus.com/inward/record.uri?eid=2-s2.0-85094209618&doi=10.3390%2fijerph17217834&partnerID=40&md5=34b10a60fcc9476bc808b3aa28eca000	SQ8NZXL2	2020	Development and psychometric testing of the self-care in COVID-19 (SCOVID) scale, an instrument for measuring self-care in the COVID-19 pandemic	International Journal of Environmental Research and Public Health	2.849	English	Y	C		NAT	P	QUAN	ID			PO		N	NURSING RESEARCH	ESO	N	SI
266	10.1186/s12902-017-0218-y	https://www.scopus.com/inward/record.uri?eid=2-s2.0-85031498381&doi=10.1186%2fs12902-017-0218-y&partnerID=40&md5=e810beb1e92f5e8369d0a78c53c8d8ae	V4573T34	2017	Development and psychometric testing of a theory-based tool to measure self-care in diabetes patients: The Self-Care of Diabetes Inventory	BMC Endocrine Disorders	1.994	English	Y	C		INT	P	QUAN	ID			PT		NR	NURSING RESEARCH	ESO	N	SI
267	10.1016/j.nedt.2019.104272	https://www.scopus.com/inward/record.uri?eid=2-s2.0-85075532325&doi=10.1016%2fj.nedt.2019.104272&partnerID=40&md5=a6ff33bef6965ba2c7474b5326d94057	V3QKIU9M	2020	Development and testing of an evidence-based model of mentoring nursing students in clinical practice	Nurse Education Today	2.49	English	Y	B		INT	P	QUAN	ID			OT	MENTORS STUDENT NURSE	Y	NURSING RESEARCH	ESO	Y	SI
269		https://www.scopus.com/inward/record.uri?eid=2-s2.0-34249735787&partnerID=40&md5=9daf7cd6e977088cc4553622066510e4	VI3XN6QA	2007	Development of an instrument to measure quality of the bachelor degree in nursing [Sviluppo di uno strumento per misurare la qualità del corso di laurea in infermieristica.]	Assistenza infermieristica e ricerca : AIR	0.603	Italian	Y	B		NAT	P	QUAN	ID			SN		NR	NURSING RESEARCH	ENDO	N	SI
270	10.3390/nu8030157	https://www.scopus.com/inward/record.uri?eid=2-s2.0-84960393323&doi=10.3390%2fnu8030157&partnerID=40&md5=56c0d61e250ea4a2f69350b6c4633dfb	9L8GZ25R	2016	Diagnosing and treating intolerance to carbohydrates in children	Nutrients	4.546	English	Y	D		NAT	S					PT		Y	CLINICAL RESEARCH	ESO	Y	SI
271	10.1586/14787210.2015.1096777	https://www.scopus.com/inward/record.uri?eid=2-s2.0-84949532831&doi=10.1586%2f14787210.2015.1096777&partnerID=40&md5=b1ba5a4f23a1dcf42d56996627523c87	8BRRCZTK	2015	Development of an algorithm for the management of cervical lymphadenopathy in children: Consensus of the Italian Society of Preventive and Social Pediatrics, jointly with the Italian Society of Pediatric Infectious Diseases and the Italian Society of Pediatric Otorhinolaryngology	Expert Review of Anti-Infective Therapy	3.767	English	Y	D		NAT	S					PT		NR	CLINICAL RESEARCH	ESO	N	SI
272	10.7416/ai.2020.2328	https://www.scopus.com/inward/record.uri?eid=2-s2.0-85074826921&doi=10.7416%2fai.2020.2328&partnerID=40&md5=2d4f6fdbfbf3f23c67a208416508b709	EGT4PADQ	2020	Development of a subset of ICNP Nursing Diagnoses for the promotion of self-care in people with diabetes mellitus: A multi-center observational study	Annali di Igiene	2.07	English	Y	C		NAT	P	QUAN	OS			PT		N	NURSING RESEARCH	ESO	N	SI
273		https://www.scopus.com/inward/record.uri?eid=2-s2.0-84867855709&partnerID=40&md5=8f64e162c177186fea067817ae733155	N23V9CBG	2012	[Development of a computerized system using standard nursing language for creation of a nursing minimum data set]. [Sviluppo di un sistema informativo utilizzando un linguaggio infermieristico standard per la realizzazione di un Nursing Minimum Data Set.]	Professioni infermieristiche	0.204	Italian	Y	C		NAT	P	QUAN	ID			PO		NR	NURSING RESEARCH	ESO	N	SI
274	10.1111/jocn.14875	https://www.scopus.com/inward/record.uri?eid=2-s2.0-85064703342&doi=10.1111%2fjocn.14875&partnerID=40&md5=8b214d6fe2599ffd4b7792c61b657355	GIGSAPAY	2019	Development and validation of the pressure ulcer management self-efficacy scale for nurses	Journal of Clinical Nursing	1.972	English	Y	C		NAT	P	QUAN	ID			PT		NR	NURSING RESEARCH	ESO	N	SI
275	10.1038/ajh.2011.106	https://www.scopus.com/inward/record.uri?eid=2-s2.0-80052961529&doi=10.1038%2fajh.2011.106&partnerID=40&md5=7efa43b4602fff6b77c494c26dbfb511	I5LMGFTS	2011	Differences in blood pressure by body position (supine, fowler's, and sitting) in hypertensive subjects	American Journal of Hypertension	2.669	English	Y	C		NAT	P	QUAN	OS			PT		NR	NURSING RESEARCH	ESO	N	SI
277		https://www.scopus.com/inward/record.uri?eid=2-s2.0-85021859097&partnerID=40&md5=0cd966ed89da0d36a35abc26442dd37c	C32CKFHX	2016	Diagnosis and treatment of acute pharyngitis/tonsillitis: a preliminary observational study in General Medicine	European review for medical and pharmacological sciences	3.024	English	Y	D		NAT	P	QUAN	OS			PT		NR	CLINICAL RESEARCH	ESO	N	SI
278	10.1253/circj.CJ-12-0068	https://www.scopus.com/inward/record.uri?eid=2-s2.0-84865483194&doi=10.1253%2fcircj.CJ-12-0068&partnerID=40&md5=bee292f42b2dc2fa7205f9b2dcf28253	3QRA4A39	2012	Differences in microparticle release in patients with acute coronary syndrome and stable angina	Circulation Journal	2.54	English	Y	D		NAT	P	QUAN	OS			PT		Y	CLINICAL RESEARCH	ESO	Y	SI
279	10.1089/bari.2016.0046	https://www.scopus.com/inward/record.uri?eid=2-s2.0-85015691999&doi=10.1089%2fbari.2016.0046&partnerID=40&md5=3f51b327daa271f50b8a50dfd1d23ff0	PNW45Z7P	2017	Different quality of life outcomes between Roux-en-Y gastric bypass and laparoscopic adjustable gastric banding	Bariatric Surgical Practice and Patient Care	0.391	English	Y	D		NAT	P	QUAN	OS			PT		NR	CLINICAL RESEARCH	ESO	N	SI
280	10.1016/j.ijcard.2009.11.039	https://www.scopus.com/inward/record.uri?eid=2-s2.0-79955943160&doi=10.1016%2fj.ijcard.2009.11.039&partnerID=40&md5=6a777edfea7042b48095a8aae8134061	DGP358E6	2011	Differential levels of circulating progenitor cells in acute coronary syndrome patients with a first event versus patients with recurring events	International Journal of Cardiology	3.229	English	Y	D		NAT	P	QUAN	ES			PT		NR	CLINICAL RESEARCH	ESO	N	SI
281	10.1111/nhs.12747	https://www.scopus.com/inward/record.uri?eid=2-s2.0-85088402068&doi=10.1111%2fnhs.12747&partnerID=40&md5=27c8dcfe79aa58612f0f74854e249d96	QSXL8CK6	2020	Does missed nursing care influence the use of physical restraint and its duration in acute medical patients? Secondary analysis of a longitudinal study	Nursing and Health Sciences	1.269	English	Y	C		NAT	P	QUAN	OS			PT		NR	NURSING RESEARCH	ESO	N	SI
282		https://www.scopus.com/inward/record.uri?eid=2-s2.0-0642346008&partnerID=40&md5=c01645db9433c590bd5e4b2d28bd195a	XSWT3PBL	2003	Documentation of the care process for prevention and treatment of decubitus lesions: the audit method [Documentazione del processo assistenziale di prevenzione e trattamento delle lesioni da decubito: il metodo dell'audit.]	Professioni infermieristiche	0.204	Italian	Y	C		NAT	P	QUAL	OQ	AUDIT		PT		NR	NURSING RESEARCH	ESO	N	SI
283		https://www.scopus.com/inward/record.uri?eid=2-s2.0-16544390275&partnerID=40&md5=1822b59c693d9c5bda51070879b5363d	4B4L8F5Y	2004	Doctors-nurses integration in paediatric onco-hematology: a cornerstone for quality of care. Report on a three years experience [L'integrazione medico-infermiere in oncoematologia pediatrica: condizione indispensabile per una assistenza qualificata. Laboratorio triennale di studio, formazione e intervento.]	Assistenza infermieristica e ricerca : AIR	0.603	Italian	Y	C		INT	P	QUAN	OS			NU; OT	PHYSICIANS (DOCTORS)	NR	NURSING RESEARCH	ESO	N	SI
284	10.7417/CT.2018.2083	https://www.scopus.com/inward/record.uri?eid=2-s2.0-85056275653&doi=10.7417%2fCT.2018.2083&partnerID=40&md5=408cf1df4eeea58f643f5c2f73cf390b	GXRVIMDM	2018	Doctor-patient communication tricks. Oncological study at Campus Bio-Medico University of Rome	Clinica Terapeutica	2	English	Y	C		NAT	P	QUAN	OS			PT		N	NURSING RESEARCH	ESO	N	SI
285	10.2427/9975	https://www.scopus.com/inward/record.uri?eid=2-s2.0-84902967044&doi=10.2427%2f9975&partnerID=40&md5=b4b46ae45aef3f8c58c2f25c50b31ac4	PWAC87NQ	2014	Does economic crisis affect prevention services? An Italian region as a case study	Epidemiology Biostatistics and Public Health	1.056	English	Y	D		NAT	P	QUAN	OS			PO		NR	CLINICAL RESEARCH	ESO	N	SI
286	10.1097/jnr.0000000000000045	https://www.scopus.com/inward/record.uri?eid=2-s2.0-84927170831&doi=10.1097%2fjnr.0000000000000045&partnerID=40&md5=e490d0152cb9f437deef9c2eb8985100	NREUYV32	2014	Do randomized controlled nursing trials have a pragmatic or explanatory attitude? Findings from the Pragmatic-Explanatory Continuum Indicator Summary (PRECIS) tool exercise	Journal of Nursing Research	1.009	English	Y	C		NAT	S					NU		NR	NURSING RESEARCH	ENDO	N	SI
287	10.23750/abm.v89i4-S.7115	https://www.scopus.com/inward/record.uri?eid=2-s2.0-85047547859&doi=10.23750%2fabm.v89i4-S.7115&partnerID=40&md5=468486b99bd9c941f84ecf58c46fe240	73FWX5PQ	2018	Distraction technique for pain reduction in peripheral venous catheterization: Randomized, controlled trial	Acta Biomedica	1.373	English	Y	C		INT	P	QUAN	ES			PT		NR	NURSING RESEARCH	ESO	N	SI
288		https://www.scopus.com/inward/record.uri?eid=2-s2.0-84862095690&partnerID=40&md5=862e7b82d2c727176890474b5599a312	FGFX2V9D	2012	Distraction techniques in children during venipuncture: An Italian experience	Journal of Preventive Medicine and Hygiene	1.957	English	Y	C		NAT	P	QUAN	OS			PT		NR	NURSING RESEARCH	ESO	N	SI
289	10.7429/pi.2015.681052	https://www.scopus.com/inward/record.uri?eid=2-s2.0-84936818313&doi=10.7429%2fpi.2015.681052&partnerID=40&md5=6413ca7c4f8ff85bd3a5fa6426f8b11a	UZKRLINX	2015	Distraction as a technique to control pain in pediatric patients during venipuncture. A narrative review of literature	Professioni infermieristiche	0.204	English	Y	C		NAT	S					PT		NR	NURSING RESEARCH	ESO	N	SI
290		https://www.scopus.com/inward/record.uri?eid=2-s2.0-84880843596&partnerID=40&md5=d19f90721b58742555b8ad3edefececa	EA2P9Q7T	2012	[Don't see, don't hear, and don't speak: the silence as an obstacle to the caring process. Phenomenological investigation among health staff working in an emergency department]. [Non vedere, non sentire, non parlare: il silenzio come ostacolo al processo di cura. Indagine fenomenologica fra personale sanitario che opera in area critica.]	Professioni infermieristiche	0.204	Italian	Y	C		NAT	P	QUAL	FE			OT	HEALTH CARE OPERATORS	NR	NURSING RESEARCH	ESO	N	SI
291	10.1002/hed.24832	https://www.scopus.com/inward/record.uri?eid=2-s2.0-85019707406&doi=10.1002%2fhed.24832&partnerID=40&md5=a3b2dd09452c8e5b5aae6846de5b3298	ZUYZK7PK	2017	Double-blind randomized phase III study comparing a mixture of natural agents versus placebo in the prevention of acute mucositis during chemoradiotherapy for head and neck cancer	Head and Neck	2.538	English	Y	D		NAT	P	QUAN	ES			PT		NR	CLINICAL RESEARCH	ESO	N	SI
292	10.1186/s13052-019-0757-0	https://www.scopus.com/inward/record.uri?eid=2-s2.0-85077322359&doi=10.1186%2fs13052-019-0757-0&partnerID=40&md5=41bc9c85fec87c6279675c241d4d470e	3BGHYGGQ	2019	Does virtual reality reduce pain in pediatric patients? A systematic review	Italian Journal of Pediatrics	2.185	English	Y	C		NAT	S					PT		N	NURSING RESEARCH	ESO	N	SI
293	10.23736/S0375-9393.20.14130-0	https://www.scopus.com/inward/record.uri?eid=2-s2.0-85090973563&doi=10.23736%2fS0375-9393.20.14130-0&partnerID=40&md5=7f5d7d0a6302d377f7b8fe3ff4b2d8ee	TV3EPLKY	2020	Dynamic bedside assessment of the physiologic effects of prone position in acute respiratory distress syndrome patients by electrical impedance tomography	Minerva Anestesiologica	2.498	English	Y	C		NAT	P	QUAN	OS			PT		Y	NURSING RESEARCH	ESO	Y	SI
294	10.1089/jpm.2008.0020	https://www.scopus.com/inward/record.uri?eid=2-s2.0-51849159239&doi=10.1089%2fjpm.2008.0020&partnerID=40&md5=a4cbac23759b486292a2795d69a172b8	F48LVVKF	2008	Dying with advanced dementia in long-term care geriatric institutions: A retrospective study	Journal of Palliative Medicine	2.085	English	Y	C		NAT	P	QUAN	OS			PT		N	NURSING RESEARCH	ESO	N	SI
295	10.1097/00002030-200102160-00009	https://www.scopus.com/inward/record.uri?eid=2-s2.0-0035895603&doi=10.1097%2f00002030-200102160-00009&partnerID=40&md5=077a9c006db326ed59dfafd004b821b1	3CDEQXX7	2001	Duration of ruptured membranes and vertical transmission of HIV-1: A meta-analysis from 15 prospective cohort studies	AIDS	4.511	English	Y	D		INT	S					PT		NR	CLINICAL RESEARCH	ESO	N	SI
296	10.4088/JCP.18m12430	https://www.scopus.com/inward/record.uri?eid=2-s2.0-85063605318&doi=10.4088%2fJCP.18m12430&partnerID=40&md5=af4b925082fb6e74b200f27c29da187c	N5P3KQE4	2019	Drug prescription and delirium in older inpatients: Results from the nationwide multicenter Italian Delirium Day 2015-2016	Journal of Clinical Psychiatry	4.204	English	Y	C		NAT	P	QUAN	OS			PT		NR	NURSING RESEARCH	ESO	N	SI
297	10.1136/jech.2005.045138	https://www.scopus.com/inward/record.uri?eid=2-s2.0-34249107069&doi=10.1136%2fjech.2005.045138&partnerID=40&md5=07529c6addbdbe5a95a5a81fa07ed35d	NPUM42X8	2007	Dying of cancer in Italy: Impact on family and caregiver. The Italian survey of dying of cancer	Journal of Epidemiology and Community Health	3.342	English	Y	C		NAT	P	QUAN	OS			PT; CG		Y	NURSING RESEARCH	ESO	Y	SI
298	10.2165/00002018-200124120-00003	https://www.scopus.com/inward/record.uri?eid=2-s2.0-0035170161&doi=10.2165%2f00002018-200124120-00003&partnerID=40&md5=1eace719d303b0093c36cfb4f6a29706	I6ZH8BKB	2001	Drug-induced congenital defects: Strategies to reduce the incidence	Drug Safety	3.442	English	Y	D		NAT	P	QUAN	ES			PT		NR	CLINICAL RESEARCH	ESO	N	SI
299	10.2459/JCM.0b013e328012c1b6	https://www.scopus.com/inward/record.uri?eid=2-s2.0-34748903497&doi=10.2459%2fJCM.0b013e328012c1b6&partnerID=40&md5=81348c60526e135a5bffd070fce91867	N8YN644M	2007	Economic appraisal of the angioplasty procedures performed in 2004 in a high-volume diagnostic and interventional cardiology unit	Journal of Cardiovascular Medicine	1.225	English	Y	D		NAT	P	QUAN	OS			PT		NR	CLINICAL RESEARCH	ESO	N	SI
300	10.5301/jva.5000303	https://www.scopus.com/inward/record.uri?eid=2-s2.0-84928158417&doi=10.5301%2fjva.5000303&partnerID=40&md5=c493f1743ff9537d47a4349e2bd2534b	KD4YA3NB	2015	Early-onset thrombosis of internal jugular vein associated with introducer catheter for heart catheterization in cardiac surgery	Journal of Vascular Access	1.223	English	Y	D		NAT	P	QUAN	OS			PT		NR	CLINICAL RESEARCH	ESO	N	SI
301	10.1702/2621.26952	https://www.scopus.com/inward/record.uri?eid=2-s2.0-85011060330&doi=10.1702%2f2621.26952&partnerID=40&md5=5139215a968f17774968a9aead0c9309	IDBZQNHC	2016	Economic impact of AFID management with modern management systems in intensive care patients: Comparison between ICUS [Impatto economico di gestione dell’IFAd nei pazienti in Terapia Intensiva con i moderni sistemi di gestione FMS: Confronto tra Rianimazioni]	Assistenza Infermieristica e Ricerca	0.603	Italian	Y	C		NAT	P	QUAN	OS			PT		NR	NURSING RESEARCH	ESO	N	SI
302	10.2165/00002018-200629030-00008	https://www.scopus.com/inward/record.uri?eid=2-s2.0-33644847991&doi=10.2165%2f00002018-200629030-00008&partnerID=40&md5=0cd051cf28f710918f49c8fea023c330	BM44GMNK	2006	Early first-trimester sibutramine exposure: Pregnancy outcome and neonatal follow-up	Drug Safety	3.442	English	Y	D		NAT	P	QUAN	ES			PT		NR	CLINICAL RESEARCH	ESO	N	SI
303	10.1183/09031936.05.00009605	https://www.scopus.com/inward/record.uri?eid=2-s2.0-23444434606&doi=10.1183%2f09031936.05.00009605&partnerID=40&md5=f8fa6457fdbdb3dce564d48faf04fd54	LC5ND55D	2005	Early eradication therapy against Pseudomonas aeruginosa in cystic fibrosis patients	European Respiratory Journal	12.339	English	Y	D		INT	P	QUAN	OS			PT		NR	CLINICAL RESEARCH	ESO	N	SI
304	10.23736/S0393-3660.18.03811-1	https://www.scopus.com/inward/record.uri?eid=2-s2.0-85055658379&doi=10.23736%2fS0393-3660.18.03811-1&partnerID=40&md5=c925e0c47f8589031c37971b092bec43	3LMPQFK6	2018	Dysgeusia in women undergoing cancer chemotherapy: Results of a preliminary observational study	Gazzetta Medica Italiana Archivio per le Scienze Mediche	0.09	English	Y	C		NAT	P	QUAN	OS			PT		NR	NURSING RESEARCH	ESO	N	SI
305	10.1111/ecc.12633	https://www.scopus.com/inward/record.uri?eid=2-s2.0-85010450453&doi=10.1111%2fecc.12633&partnerID=40&md5=2cfef497449c49b2e419e7e3b7df79f4	24UT9TQA	2017	Dysgeusia and health-related quality of life of cancer patients receiving chemotherapy: A cross-sectional study	European Journal of Cancer Care	2.161	English	Y	C		NAT	P	QUAN	OS			PT		NR	NURSING RESEARCH	ESO	N	SI
306	10.1089/bfm.2017.0060	https://www.scopus.com/inward/record.uri?eid=2-s2.0-85042589171&doi=10.1089%2fbfm.2017.0060&partnerID=40&md5=ea4fe7cac53e37e77dc9c6829c59e4c4	BN26BY5I	2017	E-learning to Improve Healthcare Professionals' Attitudes and Practices on Breastfeeding	Breastfeeding Medicine	1.71	English	Y	C		NAT	P	QUAN	ES			PT		NR	NURSING RESEARCH	ESO	N	SI
307	10.1056/NEJMoa010043	https://www.scopus.com/inward/record.uri?eid=2-s2.0-17944383332&doi=10.1056%2fNEJMoa010043&partnerID=40&md5=a6ae8c2d0f970fb78dfbd5bb04a144c6	VWHU83PN	2001	Effect of prone positioning on the survival of patients with acute respiratory failure	New England Journal of Medicine	74.699	English	Y	D		NAT	P	QUAN	ES			PT		Y	CLINICAL RESEARCH	ESO	Y	SI
308	10.21873/invivo.12137	https://www.scopus.com/inward/record.uri?eid=2-s2.0-85090179750&doi=10.21873%2finvivo.12137&partnerID=40&md5=e7df9628482c96f4ac3cbe865b671ba5	BVS29KUB	2020	Effect of lockdown in surgical emergency accesses: Experience of a COVID-19 hospital	In Vivo	1.541	English	Y	C		NAT	P	QUAN	OS			PT		Y	NURSING RESEARCH	ESO	Y	SI
309	10.1111/j.1365-2702.2010.03418.x	https://www.scopus.com/inward/record.uri?eid=2-s2.0-78649597224&doi=10.1111%2fj.1365-2702.2010.03418.x&partnerID=40&md5=8653eefbf232d84062b76e039fdf53d7	CYP3MYA6	2010	Effect of Fowler's body position on blood pressure measurement	Journal of Clinical Nursing	1.972	English	Y	C		NAT	P	QUAN	OS			PT		N	NURSING RESEARCH	ESO	N	SI
310	10.2147/PRBM.S208427	https://www.scopus.com/inward/record.uri?eid=2-s2.0-85069536943&doi=10.2147%2fPRBM.S208427&partnerID=40&md5=255b7e4d847397fdcb6b099860b9caa3	GUM3TKP5	2019	Effect of expert-patient teaching on empathy in nursing students: A randomized controlled trial	Psychology Research and Behavior Management	2.03	English	Y	B		NAT	P	QUAN	ES			SN		Y	NURSING RESEARCH	ENDO	Y	SI
311	10.1038/srep16603	https://www.scopus.com/inward/record.uri?eid=2-s2.0-84946924429&doi=10.1038%2fsrep16603&partnerID=40&md5=adf2177e44091c1203db6d7c0b6aa0f7	YG3F6PAR	2015	Effect of co-morbidities on the development of oral feeding ability in pre-term infants: A retrospective study	Scientific Reports	3.998	English	Y	C		NAT	P	QUAN	OS			PT		NR	NURSING RESEARCH	ESO	N	SI
312	10.3390/nu11050972	https://www.scopus.com/inward/record.uri?eid=2-s2.0-85065481681&doi=10.3390%2fnu11050972&partnerID=40&md5=44f20c1650fb7a7adcec75b3848d0751	2DY5WCK5	2019	Effect of protein-fortified diet on nitrogen balance in critically ill patients: Results from the OPINiB trial	Nutrients	4.546	English	Y	D		NAT	P	QUAN	ES			PT		NR	CLINICAL RESEARCH	ESO	N	SI
313		https://www.scopus.com/inward/record.uri?eid=2-s2.0-85001578655&partnerID=40&md5=c5fc998089d2bff99b06b610034f5f61	SZYJLZQ2	2016	Educational theories and models in health-promoting interventions: a critical analysis [Le teorie e i modelli educativi negli interventi di promozione della salute: un'analisi critica]	Igiene e sanità pubblica	NO IF	Italian	Y	B		NAT	S					PT		NR	NURSING RESEARCH	ESO	N	NO
314		https://www.scopus.com/inward/record.uri?eid=2-s2.0-84906845342&partnerID=40&md5=a20af544b80d79c8a55d587ac3de791f	VFABFPXM	2013	[Educational interventions in patients with heart failure: a review of the literature]. [Gli interventi educativi per i pazienti con scompenso cardiaco: una sintesi della letteratura.]	Igiene e sanità pubblica	NO IF	Italian	Y	B		NAT	S					PT		NR	NURSING RESEARCH	ESO	N	NO
315		https://www.scopus.com/inward/record.uri?eid=2-s2.0-40349094489&partnerID=40&md5=91e6c114e41716e944e9a7d511bc2cf3	TMHBE3PM	2007	Effect of smoking in pregnancy and individuation of strategies for promote astention [Effetti dell'abitudine al funo in gravidanza e individuazione delle strategie efficaci per promuovere l'astenzione.]	Professioni infermieristiche	0.204	Italian	Y	B		NAT	P	QUAN	OS			PT		NR	NURSING RESEARCH	ESO	N	SI
316		https://www.scopus.com/inward/record.uri?eid=2-s2.0-79957555370&partnerID=40&md5=8692bfe286d180e17453f6639695d75d	SMUQJ263	2011	Effectiveness of a nurse-led educational intervention for patients admitted for acute coronary syndrome [Efficacia di un intervento educativo infermieristico in pazienti ricoverati per una sindrome coronarica acuta]	Assistenza Infermieristica e Ricerca	0.603	Italian	Y	B		NAT	P	QUAN	ES			PT		NR	NURSING RESEARCH	ESO	N	SI
317	10.2147/NDT.S189245	https://www.scopus.com/inward/record.uri?eid=2-s2.0-85060648932&doi=10.2147%2fNDT.S189245&partnerID=40&md5=4448479b43659e5f1ac7598531bcf8ba	H84UMPWF	2019	Effectiveness of 1-year treatment with long-acting formulation of aripiprazole, haloperidol, or paliperidone in patients with schizophrenia: Retrospective study in a real-world clinical setting	Neuropsychiatric Disease and Treatment	2.157	English	Y	D		NAT	P	QUAN	OS			PT		NR	CLINICAL RESEARCH	ESO	N	SI
318	10.1007/s40037-012-0013-4	https://www.scopus.com/inward/record.uri?eid=2-s2.0-84999435548&doi=10.1007%2fs40037-012-0013-4&partnerID=40&md5=e7326af1c65179427a224c0df2168165	WRV9M4G8	2012	Effectiveness of an educational video as an instrument to refresh and reinforce the learning of a nursing technique: a randomized controlled trial	Perspectives on Medical Education	NO IF	English	Y	B		NAT	P	QUAN	ES			SN		NR	NURSING RESEARCH	ENDO	N	NO
319	10.1016/j.nut.2019.110655	https://www.scopus.com/inward/record.uri?eid=2-s2.0-85077333840&doi=10.1016%2fj.nut.2019.110655&partnerID=40&md5=a3574a39b768ab3b6cf43f06d24c9a97	VI88RB6E	2020	Cross-cultural adaptation and validation of questionnaire for knowledge, attitudes, and behavioral intentions in Italian nurses with regard to provision of artificial nutrition and hydration to patients terminally ill with cancer	Nutrition	3.639	English	Y	C		NAT	P	QUAN	ID			NU		NR	NURSING RESEARCH	ENDO	N	SI
320	10.1002/jpen.1772	https://www.scopus.com/inward/record.uri?eid=2-s2.0-85089700664&doi=10.1002%2fjpen.1772&partnerID=40&md5=dab0eeb94cda26d8b651bf6c6d41314b	LR8RYYV6	2020	Exploring Nurses’ Involvement in Artificial Nutrition and Hydration at the End of Life: A Scoping Review	Journal of Parenteral and Enteral Nutrition	2.853	English	Y	C		NAT	S					NU		NR	NURSING RESEARCH	ENDO	N	SI
321	10.1089/bari.2017.0017	https://www.scopus.com/inward/record.uri?eid=2-s2.0-85058029621&doi=10.1089%2fbari.2017.0017&partnerID=40&md5=1a9fb93ece850723ed2b4b950b0b6673	LWEJ5MU5	2017	Italian version of the laval questionnaire: Validity and reliability	Bariatric Surgical Practice and Patient Care	0.391	English	Y	C		NAT	P	QUAN	ID			PT		NR	NURSING RESEARCH	ESO	N	SI
322		https://www.scopus.com/inward/record.uri?eid=2-s2.0-40749124455&partnerID=40&md5=b5a059d127f9a8682f706249d034f5e0	C7KZ8UIY	2007	The contribution of nursing to the safety of inpatients: A multicentred qualitative study on "near misses" [Il contributo infermieristico alla sicurezza del paziente in ospedale: Uno studio qualitativo multicentrico sui "near misses"]	International Nursing Perspectives	NO IF	Italian	Y	C		NAT	P	QUAL	FE			NU		NR	NURSING RESEARCH	ENDO	N	NO
323	10.7416/ai.2017.2137	https://www.scopus.com/inward/record.uri?eid=2-s2.0-85038130132&doi=10.7416%2fai.2017.2137&partnerID=40&md5=0962a0a1f79391cacae19022749d5b12	UEN7Y3ZJ	2017	Prevention of healthcare associated infections: A descriptive study	Annali di Igiene	2.07	English	Y	C		NAT	P	QUAN	OS			NU		N	NURSING RESEARCH	ENDO	N	SI
324	10.1111/jocn.12357	https://www.scopus.com/inward/record.uri?eid=2-s2.0-84927800397&doi=10.1111%2fjocn.12357&partnerID=40&md5=d78b573512cda92af0771adeecb0f7dd	MWLBIU2X	2014	Childhood obesity: An observational study	Journal of Clinical Nursing	1.972	English	Y	C		NAT	P	QUAN	OS			PT		Y	NURSING RESEARCH	ESO	Y	SI
325		https://www.scopus.com/inward/record.uri?eid=2-s2.0-84879114244&partnerID=40&md5=7e79bc1dd073913ca3404e1b2faaf7cb	S6HXP93E	2013	The intention of turnover from the hospital: Individual, occupational and organizational characteristics of a sample of nurses in Northern Italy [L'intenzione di turnover dall'ospedale: Caratteristiche individuali, lavorative ed organizzative di un campione di infermieri del Nord Italia]	Giornale Italiano di Medicina del Lavoro ed Ergonomia	0.385	Italian	Y	A		NAT	P	QUAN	OS			NU		NR	NURSING RESEARCH	ENDO	N	SI
326	10.1007/s40520-016-0576-8	https://www.scopus.com/inward/record.uri?eid=2-s2.0-84966440569&doi=10.1007%2fs40520-016-0576-8&partnerID=40&md5=8cdff666819759864c995b6f75592931	WL576V2I	2017	In-hospital elderly mortality and associated factors in 12 Italian acute medical units: findings from an exploratory longitudinal study	Aging Clinical and Experimental Research	2.697	English	Y	C		NAT	P	QUAN	OS			PT		N	NURSING RESEARCH	ESO	N	SI
327	10.1111/scs.12321	https://www.scopus.com/inward/record.uri?eid=2-s2.0-84966680056&doi=10.1111%2fscs.12321&partnerID=40&md5=fbef76f227da9a7ef448240c3ae916bd	YDF373N9	2017	Factors affecting in-hospital informal caregiving as decided by families: findings from a longitudinal study conducted in acute medical units	Scandinavian Journal of Caring Sciences	1.525	English	Y	C		NAT	P	QUAN	OS			PT		N	NURSING RESEARCH	ESO	N	SI
328	10.1007/s00192-010-1112-6	https://www.scopus.com/inward/record.uri?eid=2-s2.0-77953005220&doi=10.1007%2fs00192-010-1112-6&partnerID=40&md5=793897aabc77ab7d91f8c5430a9c56df	VVLH4JNM	2010	Epidemiological aspects of urinary incontinence in a female population of an Italian region	International Urogynecology Journal	2.071	English	Y	C		NAT	P	QUAN	OS			PT		N	NURSING RESEARCH	ESO	N	SI
329	10.1007/s10935-018-0530-y	https://www.scopus.com/inward/record.uri?eid=2-s2.0-85058051564&doi=10.1007%2fs10935-018-0530-y&partnerID=40&md5=aca472b971e9400ee30fa1fb8ce1673b	5HZ5WI6A	2019	A School-Based Program to Promote Well-Being in Preadolescents: Results From a Cluster Quasi-Experimental Controlled Study	Journal of Primary Prevention	1.722	English	Y	B		NAT	P	QUAN	ES			OT	STUDENTS MIDDLE SCHOOLS	Y	NURSING RESEARCH	ESO	Y	SI
331	10.1002/ejp.612	https://www.scopus.com/inward/record.uri?eid=2-s2.0-84946831112&doi=10.1002%2fejp.612&partnerID=40&md5=899649a384ce2ad39f834f6a82d9c185	FC6T33ZM	2015	Alberta Breakthrough Pain Assessment Tool: A validation multicentre study in cancer patients with breakthrough pain	European Journal of Pain (United Kingdom)	3.492	English	Y	C		NAT	P	QUAN	OS			PT		NR	NURSING RESEARCH	ESO	N	SI
332	10.1023/A:1021276932160	https://www.scopus.com/inward/record.uri?eid=2-s2.0-0036911049&doi=10.1023%2fA%3a1021276932160&partnerID=40&md5=4f3c9f893ae85fe818d936753ec2c5e1	U6NZFHS8	2001	Alcohol, smoking, coffee and risk of non-fatal acute myocardial infarction in Italy	European Journal of Epidemiology	7.135	English	Y	D		NAT	P	QUAN	OS			PT		NR	CLINICAL RESEARCH	ESO	N	SI
333	10.1016/j.ahj.2018.06.001	https://www.scopus.com/inward/record.uri?eid=2-s2.0-85049337911&doi=10.1016%2fj.ahj.2018.06.001&partnerID=40&md5=ee770c0d939887eeb0c1e1a1f7289567	JQ74YLYG	2018	ALLiance for sEcondary PREvention after an acute coronary syndrome. The ALLEPRE trial: A multicenter fully nurse-coordinated intensive intervention program	American Heart Journal	4.153	English	Y	C		NAT	P	QUAN	ES			PT		Y	NURSING RESEARCH	ESO	Y	SI
334	10.1007/978-3-319-18164-6_23	https://www.scopus.com/inward/record.uri?eid=2-s2.0-84930936836&doi=10.1007%2f978-3-319-18164-6_23&partnerID=40&md5=a77ea73270d7a06015be9530bbd93daf	DVQVXFN5	2015	Algorithms based on computational intelligence for autonomous physical rehabilitation at home	Smart Innovation, Systems and Technologies	NO IF	English	Y	D		NAT	P	QUAN	OS			PT		NR	CLINICAL RESEARCH	ESO	N	NO
335	10.1177/1352458509106211	https://www.scopus.com/inward/record.uri?eid=2-s2.0-69549124477&doi=10.1177%2f1352458509106211&partnerID=40&md5=c247d35c4c21782563d2f2ee34277911	3NZI6379	2009	Allergy and multiple sclerosis: A population-based case-control study	Multiple Sclerosis	5.412	English	Y	D		NAT	P	QUAN	OS			PT		NR	CLINICAL RESEARCH	ESO	N	SI
336	10.2174/1381612820666140314150634	https://www.scopus.com/inward/record.uri?eid=2-s2.0-84925856193&doi=10.2174%2f1381612820666140314150634&partnerID=40&md5=9fef02bd92762ce45580065a3275d2f4	PPN766YR	2014	Alpha9Alpha10 nicotinic acetylcholine receptors as target for the treatment of chronic pain	Current Pharmaceutical Design	2.208	English	Y	D		NAT	S					PT		NR	CLINICAL RESEARCH	ESO	N	SI
337	10.1155/2015/843980	https://www.scopus.com/inward/record.uri?eid=2-s2.0-84924193527&doi=10.1155%2f2015%2f843980&partnerID=40&md5=b26418ecb647d6564e7675454fa0ed2f	GGELEL3K	2015	Altered chemokine signalling in endothelial progenitor cells from acute ulcerative colitis patients	Gastroenterology Research and Practice	1.806	English	Y	D		NAT	P	QUAN	OS			PT		NR	CLINICAL RESEARCH	ESO	N	SI
338		https://www.scopus.com/inward/record.uri?eid=2-s2.0-80055093733&partnerID=40&md5=4d577bc11220fe3a3d3b880c4246cd3b	J6B3KSI4	2011	[Alzheimer's care at home: a focus on caregivers strain]. [L'impegno dei caregivers nell'assistenza a casa ai pazienti con malati di Alzheimer.]	Professioni infermieristiche	0.204	Italian	Y	C		INT	S					CG		NR	NURSING RESEARCH	ESO	N	SI
339		https://www.scopus.com/inward/record.uri?eid=2-s2.0-84907892982&partnerID=40&md5=6d76e882344e833b538386971824598f	59694JBT	2014	[Alzheimer's disease and caregivers experience in home care]. [L'esperienza dei caregiver primari che assistono a domicilio le persone affette dalla Malattia di Alzheimer.]	Professioni infermieristiche	0.204	Italian	Y	C		NAT	P	QUAL	FE			CG		NR	NURSING RESEARCH	ESO	N	SI
340		https://www.scopus.com/inward/record.uri?eid=2-s2.0-84953848100&partnerID=40&md5=19c2b457195d03404b21ead5cda29009	N2VCQVHQ	2015	Ambivalent stereotypes of nurses and physicians: Impact on students’ attitude toward interprofessional education	Acta Biomedica	1.373	English	Y	B		NAT	P	QUAN	OS			OT	NURSING STUDENTS, MEDICAL STUDENTS	NR	NURSING RESEARCH	ESO	N	SI
341	10.1097/MPG.0000000000001337	https://www.scopus.com/inward/record.uri?eid=2-s2.0-84979041851&doi=10.1097%2fMPG.0000000000001337&partnerID=40&md5=b9dd6bae541d8f251c6d916bffa28290	2YVGV93N	2017	Amino acid-based formula in cow's milk allergy: Long-term effects on body growth and protein metabolism	Journal of Pediatric Gastroenterology and Nutrition	2.937	English	Y	D		NAT	P	QUAN	ES			PT		NR	CLINICAL RESEARCH	ESO	N	SI
342	10.1007/978-3-319-96098-2_85	https://www.scopus.com/inward/record.uri?eid=2-s2.0-85051976012&doi=10.1007%2f978-3-319-96098-2_85&partnerID=40&md5=935fe8fe57aef8597560bd1272dfff65	5ZZ6F78B	2019	An action research for patient safety and service quality in nursing homes	Advances in Intelligent Systems and Computing	0.634	English	Y	B		NAT	P	QUAL	ET			PT; OT	HEALTH CARE OPERATORS	NR	NURSING RESEARCH	ESO	N	SI
343	10.1097/DCC.0000000000000200	https://www.scopus.com/inward/record.uri?eid=2-s2.0-84981248731&doi=10.1097%2fDCC.0000000000000200&partnerID=40&md5=806bf64cc49fb6b6de960a4e39446d28	9H7LM5NM	2016	An association between pain and American association of respiratory care 2010 guidelines during tracheal suctioning	Dimensions of Critical Care Nursing	1.259	English	Y	C		NAT	P	QUAN	OS			PT		NR	NURSING RESEARCH	ESO	N	SI
344	10.1177/0969733016649049	https://www.scopus.com/inward/record.uri?eid=2-s2.0-85012195233&doi=10.1177%2f0969733016649049&partnerID=40&md5=1c41bc5cda3432c751a9c369bbbc246b	3Z2NUS47	2017	An error of arrogance	Nursing Ethics	2.597	English	Y	C		INT	P	QUAN	OS			PT		NR	NURSING RESEARCH	ESO	N	SI
345		https://www.scopus.com/inward/record.uri?eid=2-s2.0-39049179889&partnerID=40&md5=19859a08adb4da7ea5693f00901d06fb	D4HD6ZQP	2006	An health education program for patients admitted to CCU for an acute coronary event [Organizzazione di un incontro di educazione alla salute dedicato ai pazienti ricoverati per sindrome coronarica acuta: l'esperienza degli infermieri dell'ospedale di Desio.]	Assistenza infermieristica e ricerca : AIR	0.603	Italian	Y	B		NAT	P	QUAN	OS			NU; OT	PHYSICIANS (DOCTORS)	NR	NURSING RESEARCH	ESO	N	SI
346	10.1515/jcim-2016-0154	https://www.scopus.com/inward/record.uri?eid=2-s2.0-85030628134&doi=10.1515%2fjcim-2016-0154&partnerID=40&md5=8ae85b7a546381014d763f69a1cca781	45AENNVY	2017	An innovative mindfulness and educational care approach in an adult patient affected by gastroesophageal reflux: The IARA model	Journal of Complementary and Integrative Medicine	1.257	English	Y	B		NAT	P	QUAN	OS			PT		NR	NURSING RESEARCH	ESO	N	SI
347		https://www.scopus.com/inward/record.uri?eid=2-s2.0-85018327485&partnerID=40&md5=6184f40dc3840f8c9bfceb2f9640af1b	B69IDAE6	2016	An integrated narrative nursing model: Towards a new healthcare paradigm	Acta Biomedica	1.373	English	Y	B		NAT	S					NU		NR	NURSING RESEARCH	ENDO	N	SI
348	10.1177/1474515120939007	https://www.scopus.com/inward/record.uri?eid=2-s2.0-85087941680&doi=10.1177%2f1474515120939007&partnerID=40&md5=58985dc6977a6253d5569962fcc42b41	3TCQAIE7	2020	An integrative review on facilitators and barriers in delivering and managing injectable therapies in chronic conditions: A part of the ACNAP project ‘injectable medicines among patients with cardiovascular conditions’	European Journal of Cardiovascular Nursing	2.296	English	Y	C		INT	S					PT		Y	NURSING RESEARCH	ESO	Y	SI
349	10.2427/13321	https://www.scopus.com/inward/record.uri?eid=2-s2.0-85088957333&doi=10.2427%2f13321&partnerID=40&md5=f98d82ef3dfa5f34e84156e8dcec7b37	X5GMD9QE	2020	An italian survey on the attitudes and beliefs of public health professionals towards mandatory vaccination: A pilot study	Epidemiology Biostatistics and Public Health	1.056	English	Y	B		NAT	P	QUAN	OS			NU		NR	NURSING RESEARCH	ENDO	N	SI
350	10.1186/s12894-016-0144-8	https://www.scopus.com/inward/record.uri?eid=2-s2.0-84973614814&doi=10.1186%2fs12894-016-0144-8&partnerID=40&md5=04907054cf9d2e54df61555822b5fd4f	KMJCVBJV	2016	An observational study of the use of beclomethasone dipropionate suppositories in the treatment of lower urinary tract inflammation in men	BMC Urology	1.592	English	Y	D		NAT	P	QUAN	OS			PT		Y	CLINICAL RESEARCH	ESO	Y	SI
351		https://www.scopus.com/inward/record.uri?eid=2-s2.0-77950275003&partnerID=40&md5=d68b94e4db59257584d9eb2088c21553	UMZBFYV8	2010	An online learning module focused on smoking education and prevention for college students: Implications for college health instructors and allied health professionals	Journal of Allied Health	0.581	English	Y	B		INT	P	QUAN	OS			OT	STUNDENTS (HEALTH-RELATED MAJOR VS NON HEALTH-RELATED)	NR	NURSING RESEARCH	ESO	N	SI
352	10.1097/NCC.0b013e31829627e7	https://www.scopus.com/inward/record.uri?eid=2-s2.0-84902682478&doi=10.1097%2fNCC.0b013e31829627e7&partnerID=40&md5=6afae3b1bd1d4307b59d48509e5a0ce3	JL7RB63I	2014	Analysis of risk factors for central venous catheter-related complications: A prospective observational study in pediatric patients with bone sarcomas	Cancer Nursing	1.85	English	Y	C		NAT	P	QUAN	OS			PT		NR	NURSING RESEARCH	ESO	N	SI
353		https://www.scopus.com/inward/record.uri?eid=2-s2.0-44849110852&partnerID=40&md5=2cc77a155016afa08f99063bead61f86	WCSFRTHY	2007	Analysis of the educational requirements and planning in a large public hospital [Analisi del bisogno e pianificazione formativa a livello di Azienda ULSS.]	Professioni infermieristiche	0.204	Italian	Y	B		NAT	P	QUAN	OS			OT	STAFF WITH MENAGERIAL ROLES AND PROFESSIONAL STAFF OF THE HOSPITAL WITH UNIVERSITY QUALIFICATIONS	NR	NURSING RESEARCH	ESO	N	SI
354		https://www.scopus.com/inward/record.uri?eid=2-s2.0-84895852582&partnerID=40&md5=c73339fc56ef927d42c4edd9320df8c2	F3EZWK4J	2013	Anatomy and physiology for nursing students: is problem-based learning effective?	Professioni infermieristiche	0.204	English	Y	B		NAT	P	QUAN	OS			SN		NR	NURSING RESEARCH	ENDO	N	SI
355	10.2174/1874434601711010144	https://www.scopus.com/inward/record.uri?eid=2-s2.0-85043766741&doi=10.2174%2f1874434601711010144&partnerID=40&md5=faff83e5f90989b44f9a4e8f3db0f937	MFIPMIM3	2017	Anchoring vignettes in EQ-5D-5L questionnaire: Validation of a new instrument	Open Nursing Journal	0.981	English	Y	C		NAT	P	QUAN	ID			PT		NR	NURSING RESEARCH	ESO	N	SI
356	10.1186/s12912-020-00486-y	https://www.scopus.com/inward/record.uri?eid=2-s2.0-85092464990&doi=10.1186%2fs12912-020-00486-y&partnerID=40&md5=da1d6ee1339fa5a4608d62e31458d5dc	AB226PSB	2020	Anticipated nursing care: Findings from a qualitative study	BMC Nursing	1.846	English	Y	C		NAT	P	QUAL	NS			NU		N	NURSING RESEARCH	ENDO	N	SI
357	10.1016/j.jsbmb.2019.105424	https://www.scopus.com/inward/record.uri?eid=2-s2.0-85068999597&doi=10.1016%2fj.jsbmb.2019.105424&partnerID=40&md5=6782194240bd85335a8a476acc048f09	59BUATEA	2019	Antiviral oxysterols are present in human milk at diverse stages of lactation	Journal of Steroid Biochemistry and Molecular Biology	3.813	English	Y	D		NAT	P	QUAN	OS			PT		NR	CLINICAL RESEARCH	ESO	N	SI
358	10.1007/s00277-020-03945-3	https://www.scopus.com/inward/record.uri?eid=2-s2.0-85079444783&doi=10.1007%2fs00277-020-03945-3&partnerID=40&md5=e2b73432b5f4b0ccbaf252ed39977a26	PFSX854A	2020	Antiemetic prophylaxis in patients undergoing hematopoietic stem cell transplantation: a multicenter survey of the Gruppo Italiano Trapianto Midollo Osseo (GITMO) transplant programs	Annals of Hematology	2.904	English	Y	D		NAT	P	QUAN	OS			OT	PHYSICIANS (DOCTORS)	NR	CLINICAL RESEARCH	ESO	N	SI
359		https://www.scopus.com/inward/record.uri?eid=2-s2.0-85031780964&partnerID=40&md5=2e80496802ed489562b0ef3b30144e9c	PF4GDWIH	2017	Antimicrobial stewardship in newborns and young infants: Why and how to do it [Stewardship antimicrobica nel neonato e nel piccolo lattante: Perché e come praticarla]	Medico e Bambino	0.121	Italian	Y	D		NAT	S					PT		NR	CLINICAL RESEARCH	ESO	N	SI
360	10.1111/j.1440-172X.2003.00461.x	https://www.scopus.com/inward/record.uri?eid=2-s2.0-2942598451&doi=10.1111%2fj.1440-172X.2003.00461.x&partnerID=40&md5=b2b24e0fe16bfd3063ef0f3fedc5d98d	WIUDV4AC	2004	Anxiety and depression in community-dwelling, Italian Alzheimer's disease caregivers	International Journal of Nursing Practice	1.133	English	Y	C		NAT	P	QUAN	OS			CG		NR	NURSING RESEARCH	ESO	N	SI
361		https://www.scopus.com/inward/record.uri?eid=2-s2.0-75649139926&partnerID=40&md5=7644b8a5f9580a3921a3c20357f54b65	Z3GC6SPD	2009	Application of a pro-active method of risk analysis in communication among health personnel in an Italian medicine ward [Applicazione di un metodo proattivo di analisi dei rischi nella comunicazione tra operatori sanitari in una unità operativa di medicina di un ospedale di rete.]	Annali di Igiene	2.07	Italian	Y	C		NAT	P	QUAN	OS			OT	HEALTH CARE OPERATORS	NR	NURSING RESEARCH	ESO	N	SI
362		https://www.scopus.com/inward/record.uri?eid=2-s2.0-84905184957&partnerID=40&md5=56cf441c3b27aaa479b3cb06a08aafdb	DELAMQT8	2014	Complexity of care: a concept analysis.	Annali di Igiene	2.07	English	Y	C		NAT	S					PT		NR	NURSING RESEARCH	ESO	N	SI
363		https://www.scopus.com/inward/record.uri?eid=2-s2.0-77956223110&partnerID=40&md5=a251424fa9e5fb45a44f935bf001f81c	JUWPZ7TW	2010	Comprehensive considerations regarding the objectives and characteristics of primary care [Sintetiche considerazioni sugli obiettivi e le caratteristiche dell'assistenza primaria.]	Igiene e sanità pubblica	NO IF	Italian	Y	A		NAT	P	QUAL	NS			NU		NR	NURSING RESEARCH	ENDO	N	NO
364	10.1089/g4h.2012.0073	https://www.scopus.com/inward/record.uri?eid=2-s2.0-84992748427&doi=10.1089%2fg4h.2012.0073&partnerID=40&md5=2afee602994235639c13744e6534d669	B726PFB9	2013	Computational Intelligence and Game Design for Effective At-Home Stroke Rehabilitation	Games for Health Journal	1.72	English	Y	C		INT	P	QUAN	OS			PT		Y	NURSING RESEARCH	ESO	Y	SI
365	10.1038/s41372-020-0655-8	https://www.scopus.com/inward/record.uri?eid=2-s2.0-85082193915&doi=10.1038%2fs41372-020-0655-8&partnerID=40&md5=8e456da4616b0fde864b0083d8db0fc4	I6J4ZDJ5	2020	Congenital cytomegalovirus infection and audiological follow-up: electrophysiological auditory threshold before 3 months of age as a predictor of hearing outcome at 3 years of age	Journal of Perinatology	1.967	English	Y	D		NAT	P	QUAN	OS			PT		NR	CLINICAL RESEARCH	ESO	N	SI
366	10.7429/pi.2018.711049	https://www.scopus.com/inward/record.uri?eid=2-s2.0-85057556800&doi=10.7429%2fpi.2018.711049&partnerID=40&md5=9f3be978fe87728ad5f9ec806dc6f7a5	LNAV6CW6	2018	Conoscenze sulla bronchite cronica ostruttiva nei pazienti e nei loro caregiver [Patients and caregivers' knowledge of chronic obstructive pulmonary disease]	Professioni infermieristiche	0.204	English	Y	C		INT	P	QUAN	OS			PT; CG		NR	NURSING RESEARCH	ESO	N	SI
367	10.1016/j.jaci.2020.08.010	https://www.scopus.com/inward/record.uri?eid=2-s2.0-85091711089&doi=10.1016%2fj.jaci.2020.08.010&partnerID=40&md5=6950d94852226d148aa5ed6dde994d2d	UV8GZUX7	2020	Consensus of the Italian Primary Immunodeficiency Network on transition management from pediatric to adult care in patients affected with childhood-onset inborn errors of immunity	Journal of Allergy and Clinical Immunology	10.228	English	Y	D		NAT	P	QUAN	OS			OT	PHYSICIANS (DOCTORS)	NR	CLINICAL RESEARCH	ESO	N	SI
368	10.7429/pi.2018.714199	https://www.scopus.com/inward/record.uri?eid=2-s2.0-85064817097&doi=10.7429%2fpi.2018.714199&partnerID=40&md5=b23eec25f4c4f3d3ea1eb1e4a867c361	SECT3EQ2	2019	Consequences of alcohol consumption mixed with Energy Drink. Overview of systematic reviews [Conseguenze del consumo di alcol miscelato ad Energy Drink. Overview di revisioni sistematiche]	Professioni infermieristiche	0.204	Italian	Y	C		NAT	S					PT		NR	NURSING RESEARCH	ESO	N	SI
369	10.1186/s10194-018-0929-0	https://www.scopus.com/inward/record.uri?eid=2-s2.0-85055796143&doi=10.1186%2fs10194-018-0929-0&partnerID=40&md5=4b4691db0bb427fc5a16362710974355	8J5V2B9E	2018	Consistent effects of non-invasive vagus nerve stimulation (nVNS) for the acute treatment of migraine: Additional findings from the randomized, sham-controlled, double-blind PRESTO trial 11 Medical and Health Sciences 1103 Clinical Sciences	Journal of Headache and Pain	4.797	English	Y	D		NAT	P	QUAN	ES			PT		NR	CLINICAL RESEARCH	ESO	N	SI
370	10.1016/j.crohns.2011.02.016	https://www.scopus.com/inward/record.uri?eid=2-s2.0-79958839810&doi=10.1016%2fj.crohns.2011.02.016&partnerID=40&md5=2718ba31a9c59885e0bc9cf9eebbbebf	PHYTTJ4Q	2011	Construction and validation of a web-based epidemiological database for inflammatory bowel diseases in Europe. An EpiCom study	Journal of Crohn's and Colitis	8.658	English	Y	D		INT	P	QUAN	ID			PO		Y	CLINICAL RESEARCH	ESO	Y	SI
371	10.1111/jocn.14809	https://www.scopus.com/inward/record.uri?eid=2-s2.0-85061773530&doi=10.1111%2fjocn.14809&partnerID=40&md5=c63140f45fae68ca91ef2072b2d7804f	BBFAW4VJ	2019	Contextual factors triggering placebo and nocebo effects in nursing practice: Findings from a national cross-sectional study	Journal of Clinical Nursing	1.972	English	Y	C		INT	P	QUAN	OS			NU		NR	NURSING RESEARCH	ENDO	N	SI
372		https://www.scopus.com/inward/record.uri?eid=2-s2.0-0035468655&partnerID=40&md5=bdf07576a8f995011e72e0b88da6b8b5	FIF35IS7	2001	Continuous brachial plexus blockade for shoulder surgery [Il blocco continuo del plesso brachiale per la chirurgia della spalla.]	Minerva anestesiologica	2.498	Italian	Y	D		INT	P	QUAN	OS			PT		NR	CLINICAL RESEARCH	ESO	N	SI
373		https://www.scopus.com/inward/record.uri?eid=2-s2.0-0035468719&partnerID=40&md5=9fd8eca2ec5861979a45918e875e2bfd	MGEHPFU8	2001	Continuous peripheral block in foot surgery.	Minerva anestesiologica	2.498	English	Y	D		NAT	S					PT		NR	CLINICAL RESEARCH	ESO	N	SI
374	10.1002/jts5.15	https://www.scopus.com/inward/record.uri?eid=2-s2.0-85054033735&doi=10.1002%2fjts5.15&partnerID=40&md5=6ad4d11f89f12e0cae4939a086627597	T3RWU5M7	2018	Contrasting explanations for status-legitimacy effects based on system justification theory and social identity theory	Journal of Theoretical Social Psychology	NO IF	English	Y	A		NAT	P	QUAN	OS			SN; OT	PSYCHOLOGY STUDENTS	NR	NURSING RESEARCH	ENDO	N	NO
375	10.1159/000087285	https://www.scopus.com/inward/record.uri?eid=2-s2.0-23944505197&doi=10.1159%2f000087285&partnerID=40&md5=6c13044fbf674caf6df98fa6058f0e0d	E8AZPBDS	2005	Continuous infusion of oxaliplatin plus chronomodulated capecitabine in 5-fluorouracil- and irinotecan-resistant advanced colorectal cancer patients	Oncology	2.642	English	Y	D		NAT	P	QUAN	OS			PT		NR	CLINICAL RESEARCH	ESO	N	SI
376	10.1016/j.outlook.2019.02.011	https://www.scopus.com/inward/record.uri?eid=2-s2.0-85063917712&doi=10.1016%2fj.outlook.2019.02.011&partnerID=40&md5=232edf161a80ef21ebd6ef34ee01e6dc	M84SMUF9	2019	Contribution of Italian nursing professors to international Literature: 2000 - 2016 review	Nursing Outlook	2.833	English	Y	A		NAT	S					NU		NR	NURSING RESEARCH	ENDO	N	SI
377	10.1038/bmt.2016.234	https://www.scopus.com/inward/record.uri?eid=2-s2.0-84988691011&doi=10.1038%2fbmt.2016.234&partnerID=40&md5=f067e3bb335f3ac528135cd885a502ad	ZSUGRLGJ	2017	Control of infectious mortality due to carbapenemase-producing Klebsiella pneumoniae in hematopoietic stem cell transplantation	Bone Marrow Transplantation	4.725	English	Y	D		NAT	P	QUAN	OS			PT		Y	CLINICAL RESEARCH	ESO	Y	SI
378	10.23736/S0393-3660.18.03818-4	https://www.scopus.com/inward/record.uri?eid=2-s2.0-85055664919&doi=10.23736%2fS0393-3660.18.03818-4&partnerID=40&md5=b1460677b6beac9092e5cf3e68635b48	CKBVZX9Z	2018	Conventional T cells and non-conventional T cells during Mycobacterium tuberculosis infection. An emerging issue in adult and children population	Gazzetta Medica Italiana Archivio per le Scienze Mediche	0.09	English	Y	D		NAT	P	QUAN	OS			PT		NR	CLINICAL RESEARCH	ESO	N	SI
379	10.1186/s10194-020-01171-w	https://www.scopus.com/inward/record.uri?eid=2-s2.0-85089707588&doi=10.1186%2fs10194-020-01171-w&partnerID=40&md5=40fdc4cf782d7eadd656b31090ce831c	MCZLAC4S	2020	Conversion from chronic to episodic migraine in patients treated with erenumab: Real-life data from an Italian region	Journal of Headache and Pain	4.797	English	Y	D		NAT	P	QUAN	OS			PT		N	CLINICAL RESEARCH	ESO	N	SI
380		https://www.scopus.com/inward/record.uri?eid=2-s2.0-74049159466&partnerID=40&md5=75aedf047350337e29f7878d628961a1	TF37SJXE	2009	Coping strategies of parents of children with cancer: effect on quality of life [Bewältigungsstrategien von Eltern krebskranker Kinder: Einfluss auf die Lebensqualität.]	Pflege Zeitschrift	NO IF	German	Y	C		INT	S					OT	PARENTS	NR	NURSING RESEARCH	ESO	N	NO
381	10.1016/j.diabres.2020.108297	https://www.scopus.com/inward/record.uri?eid=2-s2.0-85087992233&doi=10.1016%2fj.diabres.2020.108297&partnerID=40&md5=476ae096da5a49cc4ba77e5552e29f87	YQZ2AH25	2020	Coronavirus disease (Covid-19): How does the exercise practice in active people with type 1 diabetes change? A preliminary survey	Diabetes Research and Clinical Practice	4.234	English	Y	C		NAT	P	QUAN	OS			PT		NR	NURSING RESEARCH	ESO	N	SI
382	10.1016/j.ijid.2020.06.033	https://www.scopus.com/inward/record.uri?eid=2-s2.0-85086732671&doi=10.1016%2fj.ijid.2020.06.033&partnerID=40&md5=9530ff269e130131bd3a0d1ce2215393	UUJQZDLW	2020	Correlation between arterial blood gas and CT volumetry in patients with SARS-CoV-2 in the emergency department	International Journal of Infectious Diseases	3.202	English	Y	C		INT	P	QUAN	OS			PT		N	NURSING RESEARCH	ESO	N	SI
383	10.23750/abm.v91i4.9008	https://www.scopus.com/inward/record.uri?eid=2-s2.0-85099914524&doi=10.23750%2fabm.v91i4.9008&partnerID=40&md5=90fee2ac3306b9edd503a8a158d6b71c	QD29Y6A9	2020	Correlations of burnout and healthcare safety perceptions among Italian nurses	Acta Biomedica	1.373	English	Y	A	BURNOUT AND HEALTHCARE SAFETY	NAT	P	QUAN	OS			NU		NR	NURSING RESEARCH	ENDO	N	SI
384	10.1159/000314625	https://www.scopus.com/inward/record.uri?eid=2-s2.0-84856471559&doi=10.1159%2f000314625&partnerID=40&md5=277ab4e29ae3a4dd318b39dae81b4b59	LVJ8M783	2012	Costs in surgical techniques for radical prostatectomy: A review of the current state	Urologia Internationalis	1.698	English	Y	D		NAT	S					PT		NR	CLINICAL RESEARCH	ESO	N	SI
385	10.1371/journal.pone.0217829	https://www.scopus.com/inward/record.uri?eid=2-s2.0-85067051625&doi=10.1371%2fjournal.pone.0217829&partnerID=40&md5=68e290d80b3e81f59027b95cae2a4103	FLCCUXJS	2019	Cost of hospital care for the older adults according to their level of frailty. A cohort study in the Lazio region, Italy	PLoS ONE	2.74	English	Y	A		NAT	P	QUAN	ES			PT		N	NURSING RESEARCH	ESO	N	SI
386		https://www.scopus.com/inward/record.uri?eid=2-s2.0-79960969582&partnerID=40&md5=4096e93d969f0fc2bb986f5e8cd114d2	R9LP2RZC	2011	Coupled plasma filtration-adsorption in Weil's syndrome: Case report	Minerva Anestesiologica	2.498	English	Y	D		NAT	P	QUAN	OS			PT		NR	CLINICAL RESEARCH	ESO	N	SI
387		https://www.scopus.com/inward/record.uri?eid=2-s2.0-84922395058&partnerID=40&md5=8ee55bf915a32b45b5f9feb395d27873	MNHSNB36	2014	[Counterproductive behaviors and moral disengagement of nurses as potential consequences of stress-related work: validity and reliability of measurement scales] [I comportamenti controproduttivi e il disimpegno morale degli infermieri quali possibili conseguenze dello stress lavoro correlate: validità e affidabilità delle relative scale di misura]	Medicina del Lavoro	0.978	Italian	Y	C		NAT	P	QUAN	ID			NU		NR	NURSING RESEARCH	ENDO	N	SI
388	10.3390/medicina56080407	https://www.scopus.com/inward/record.uri?eid=2-s2.0-85089798602&doi=10.3390%2fmedicina56080407&partnerID=40&md5=13de0ba98299c2b8a741c28356b0952c	VCQB2PYR	2020	COVID-19 and inflammatory bowel disease: Patient knowledge and perceptions in a single center survey	Medicina (Lithuania)	1.205	English	Y	C		INT	P	QUAN	OS			PT		N	NURSING RESEARCH	ESO	N	SI
389	10.1155/2020/5703963	https://www.scopus.com/inward/record.uri?eid=2-s2.0-85094843422&doi=10.1155%2f2020%2f5703963&partnerID=40&md5=c1444cf0d6e3a962e173c8dea3feefe9	SW9H2AYQ	2020	COVID-19 and Living Donor Kidney Transplantation in Naples during the Pandemic	BioMed Research International	2.276	English	Y	D		NAT	P	QUAN	OS			PT		Y	CLINICAL RESEARCH	ESO	Y	SI
390	10.1080/21645515.2019.1698901	https://www.scopus.com/inward/record.uri?eid=2-s2.0-85078624799&doi=10.1080%2f21645515.2019.1698901&partnerID=40&md5=2e2ddbe69fd34ed0c21815b5e11f7e1c	7R6RJQKY	2020	Factors affecting the vaccination choices of pregnant women for their children: a systematic review of the literature	Human Vaccines and Immunotherapeutics	2.619	English	Y	D		NAT	S					PT		Y	CLINICAL RESEARCH	ESO	Y	SI
391	10.1186/s12912-016-0160-8	https://www.scopus.com/inward/record.uri?eid=2-s2.0-84973305012&doi=10.1186%2fs12912-016-0160-8&partnerID=40&md5=c82e4be55463ec5a69c64c2450fc4848	RPLL42FH	2016	Factors associated with high job satisfaction among care workers in Swiss nursing homes - A cross sectional survey study	BMC Nursing	1.846	English	Y	A	JOB SATISFACTION	INT	P	QUAN	OS			NU; OT	HEALTH CARE OPERATORS	Y	NURSING RESEARCH	ENDO	Y	SI
392	10.23736/S0375-9393.18.12658-7	https://www.scopus.com/inward/record.uri?eid=2-s2.0-85053410296&doi=10.23736%2fS0375-9393.18.12658-7&partnerID=40&md5=ba31c3a9c5d9153b2dd30b4b0b1bf224	8BSL6UNF	2018	Factors influencing consent to organ donation after brain death certification: A survey of 29 Intensive Care Units	Minerva Anestesiologica	2.498	English	Y	C		NAT	P	QUAN	OS			OT		N	NURSING RESEARCH	ESO	N	SI
393		https://www.scopus.com/inward/record.uri?eid=2-s2.0-65649131972&partnerID=40&md5=e158b358ddd20613bcdbb5998011284a	9J67YQZT	2008	Factors influencing student nurses' perception of their clinical guides: a questionnaire survey.	Igiene e sanità pubblica	NO IF	English	Y	B		NAT	P	QUAN	OS			SN		NR	NURSING RESEARCH	ENDO	N	NO
394	10.1111/j.1365-2934.2006.00654.x	https://www.scopus.com/inward/record.uri?eid=2-s2.0-33845697115&doi=10.1111%2fj.1365-2934.2006.00654.x&partnerID=40&md5=e6c05c3c72a701b3fe2b2eb6c5069fef	YNLZ9ENG	2007	Factors influencing the choice of the first ward: Comparison between newly qualified nurses and managers	Journal of Nursing Management	2.243	English	Y	A		NAT	P	QUAN	OS			NU		NR	NURSING RESEARCH	ENDO	N	SI
395	10.1179/joc.2004.16.1.85	https://www.scopus.com/inward/record.uri?eid=2-s2.0-1942519230&doi=10.1179%2fjoc.2004.16.1.85&partnerID=40&md5=73b7fd9ad956118213815eed7ccced58	2EJXEBL4	2004	Factors predicting docetaxel-related toxicity: Experience at a single institution	Journal of Chemotherapy	1.661	English	Y	D		NAT	P	QUAN	OS			PT		NR	CLINICAL RESEARCH	ESO	N	SI
396	10.1371/journal.pone.0220001	https://www.scopus.com/inward/record.uri?eid=2-s2.0-85069880550&doi=10.1371%2fjournal.pone.0220001&partnerID=40&md5=2a9d0096bf64f0151284bcab0611d09e	A78DQ36Q	2019	Factors related to medication errors in the preparation and administration of intravenous medication in the hospital environment	PLoS ONE	2.74	English	Y	C		INT	P	QUAN	OS			NU		N	NURSING RESEARCH	ENDO	N	SI
397		https://www.scopus.com/inward/record.uri?eid=2-s2.0-84878902086&partnerID=40&md5=8dfbcc8853dfa1053b4720aaddeaaf5b	EHM99MC7	2013	Falls in older people living in a nursing home: A retrospective study [Le cadute nelle persone anziane residenti in struttura: Studio retrospettivo]	Giornale di Gerontologia	NO IF	English; Italian	Y	C		NAT	P	QUAN	OS			PT		NR	NURSING RESEARCH	ESO	N	NO
398		https://www.scopus.com/inward/record.uri?eid=2-s2.0-77955863841&partnerID=40&md5=750a20b1b0d51cd0e62bc121c4f34518	42Y74NK2	2010	Falls of patients in hospital: testing of a notification system and statistical monitoring [Le cadute dei pazienti in ospedale: la sperimentazione di un sistema di segnalazione e di reporting.]	Professioni infermieristiche	0.204	Italian	Y	C		NAT	P	QUAN	ID			PT		NR	NURSING RESEARCH	ESO	N	SI
399	10.3389/fpubh.2017.00252	https://www.scopus.com/inward/record.uri?eid=2-s2.0-85049921945&doi=10.3389%2ffpubh.2017.00252&partnerID=40&md5=650ecf9dc5a93f51543c8d61ea659735	EPPYHQ45	2017	Familial Hypercholesterolemia: A Systematic Review of Guidelines on Genetic Testing and Patient Management	Frontiers in Public Health	2.483	English	Y	D		NAT	S					PT		NR	CLINICAL RESEARCH	ESO	N	SI
400	10.7748/ns.2016.e10345	https://www.scopus.com/inward/record.uri?eid=2-s2.0-85017506172&doi=10.7748%2fns.2016.e10345&partnerID=40&md5=7e112c8c528a56ad9cb1024d98096cec	IL3EAYQK	2016	Falls risk assessment in older patients in hospital	Nursing standard (Royal College of Nursing (Great Britain) : 1987)	0.108	English	Y	C		NAT	P	QUAN	OS			PT		NR	NURSING RESEARCH	ESO	N	SI
401	10.4081/2013.s1.rel	https://www.scopus.com/inward/record.uri?eid=2-s2.0-84881309677&doi=10.4081%2f2013.s1.rel&partnerID=40&md5=565c6a82e99a1c85f6aadcb856d84eed	T32JKBP7	2013	Family centered care	Pediatric Reports	0.697	English	Y	C		NAT	P	QUAN	OS			OT	HEALTH CARE OPERATORS	NR	NURSING RESEARCH	ESO	N	SI
402	10.1007/s41999-019-00284-z	https://www.scopus.com/inward/record.uri?eid=2-s2.0-85077188231&doi=10.1007%2fs41999-019-00284-z&partnerID=40&md5=8c19d3d256672e675c80ec401062c87d	SG98HTIN	2020	Family and healthcare staff’s perception of delirium	European Geriatric Medicine	1.232	English	Y	C		NAT	S					PT; CG		NR	NURSING RESEARCH	ESO	N	SI
403	10.1159/000071624	https://www.scopus.com/inward/record.uri?eid=2-s2.0-0038640926&doi=10.1159%2f000071624&partnerID=40&md5=ff0dac4489a3907d3fa21702055980c4	Z2ZW2U38	2003	Fatal thrombocytopenia and thrombocytopathia: An unusual onset of non small cell lung cancer	Onkologie	0.01	English	Y	D		NAT	P	QUAN	OS			PT		NR	CLINICAL RESEARCH	ESO	N	SI
404	10.1099/jmm.0.018598-0	https://www.scopus.com/inward/record.uri?eid=2-s2.0-77954521532&doi=10.1099%2fjmm.0.018598-0&partnerID=40&md5=c16f8e556a27a3cc1a1308ce87106c14	LELYYXV8	2010	Fatal vancomycin- and linezolid-resistant Enterococcus faecium sepsis in a child undergoing allogeneic haematopoietic stem cell transplantation for beta-thalassaemia major	Journal of Medical Microbiology	2.156	English	Y	D		NAT	P	QUAN	OS			PT		NR	CLINICAL RESEARCH	ESO	N	SI
405	10.1007/s00238-016-1257-8	https://www.scopus.com/inward/record.uri?eid=2-s2.0-85007490749&doi=10.1007%2fs00238-016-1257-8&partnerID=40&md5=65c59e581117c30429db48692cfcb3e0	UZ9EKZEJ	2017	Fascio-cutaneous flaps for chest wall reconstruction after massive inflammatory breast cancer: a case series	European Journal of Plastic Surgery	0.43	English	Y	D		NAT	P	QUAN	OS			PT		NR	CLINICAL RESEARCH	ESO	N	SI
406	10.1111/jep.12664	https://www.scopus.com/inward/record.uri?eid=2-s2.0-85031932868&doi=10.1111%2fjep.12664&partnerID=40&md5=34400652126fb9f407ec4587654d8b6e	LPWETEUV	2017	Fear of knowledge: Clinical hypotheses in diagnostic and prognostic reasoning	Journal of Evaluation in Clinical Practice	1.681	English	Y	C		NAT	P	QUAL	NS			PT		Y	NURSING RESEARCH	ESO	Y	SI
407		https://www.scopus.com/inward/record.uri?eid=2-s2.0-84908028679&partnerID=40&md5=fa36890fefcfb51b3175a29eebc4e8ad	K2R4UX4S	2014	Features and organization of Pain Centers in the Lazio Region, Italy, in 2011.	Annali di Igiene	2.07	English	Y	C		NAT	P	QUAN	OS			PT		NR	NURSING RESEARCH	ESO	N	SI
408	10.23750/abm.v89i6-S.7451	https://www.scopus.com/inward/record.uri?eid=2-s2.0-85055023691&doi=10.23750%2fabm.v89i6-S.7451&partnerID=40&md5=6d876b19864be23ffde6b79a12c021be	ZEX3EY4J	2018	Fee payment system for nursing performance: an operational proposal through the use of i.C.a. (indexes of complexity of assistance) methodology	Acta Biomedica	1.373	English	Y	C		NAT	P	QUAN	OS			PT		NR	NURSING RESEARCH	ESO	N	SI
409		https://www.scopus.com/inward/record.uri?eid=2-s2.0-39049188834&partnerID=40&md5=b415a6d97bc61e00d6d22e5570fc67a0	WBQ3F4KN	2006	Female genital modification: survey of new phenomenon for nurses today [Modificazioni Genitali Femminili: analisi conoscitiva di un nuovo fenomeno che coinvolge l'infermiere oggi.]	Professioni infermieristiche	0.204	Italian	Y	B		NAT	P	QUAL	ET			NU		NR	NURSING RESEARCH	ENDO	N	SI
410		https://www.scopus.com/inward/record.uri?eid=2-s2.0-34548389753&partnerID=40&md5=75bee8461e182bb3f9a245f42715b8e1	HSRBMC23	2006	Feminine genitals modification: survey of a new phenomenon for nurse today. Second Part [Modificazioni genitali femminili: analisi conoscitiva di un nuovo fenomeno che coinvolge l'infermiere oggi.]	Professioni infermieristiche	0.204	Italian	Y	B		NAT	P	QUAL	ET			NU		NR	NURSING RESEARCH	ENDO	N	SI
412	10.12968/ijpn.2015.21.11.542	https://www.scopus.com/inward/record.uri?eid=2-s2.0-84948737764&doi=10.12968%2fijpn.2015.21.11.542&partnerID=40&md5=4832548685d4fbb82d9910567c62725e	ZYD5I9EY	2015	'Fighting for care': Parents' perspectives of children's palliative care in South Tyrol, Italy	International Journal of Palliative Nursing	0.834	English	Y	C		INT	P	QUAL	NS			OT	PARENTS	NR	NURSING RESEARCH	ESO	N	SI
413	10.23750/abm.v90i11-S.8909	https://www.scopus.com/inward/record.uri?eid=2-s2.0-85074813667&doi=10.23750%2fabm.v90i11-S.8909&partnerID=40&md5=88e7348ef6e112396fc953e081849b07	5BP8P5F8	2019	Infectious risk in ostomy patient: The role of nursing competence	Acta Biomedica	1.373	English	Y	B		NAT	P	QUAL	NS			NU		NR	NURSING RESEARCH	ENDO	N	SI
414	10.7863/ultra.32.5.763	https://www.scopus.com/inward/record.uri?eid=2-s2.0-84878083208&doi=10.7863%2fultra.32.5.763&partnerID=40&md5=f0d4f1a16b54b3f7f3ba101898829f77	AP583HXW	2013	Inflammation markers correlate with common carotid intima-media thickness in patients perinatally infected with human immunodeficiency virus 1	Journal of Ultrasound in Medicine	1.759	English	Y	D		NAT	P	QUAN	OS			PT		NR	CLINICAL RESEARCH	ESO	N	SI
415	10.1007/s10620-017-4620-0	https://www.scopus.com/inward/record.uri?eid=2-s2.0-85019710574&doi=10.1007%2fs10620-017-4620-0&partnerID=40&md5=441027a630a2d541c41991b0251dc5dd	9UF692Q2	2017	Influence of Diet on the Course of Inflammatory Bowel Disease	Digestive Diseases and Sciences	2.751	English	Y	C		NAT	P	QUAN	OS			PT		Y	NURSING RESEARCH	ESO	Y	SI
416	10.1097/MIB.0000000000001098	https://www.scopus.com/inward/record.uri?eid=2-s2.0-85040713844&doi=10.1097%2fMIB.0000000000001098&partnerID=40&md5=79f5f4d7d1ebb28e4482c590aae51059	D74C7SFI	2017	Inflammatory Bowel Diseases in Children and Young Adults with Celiac Disease. A Multigroup Matched Comparison	Inflammatory Bowel Diseases	4.261	English	Y	D		INT	P	QUAN	OS			PT		NR	CLINICAL RESEARCH	ESO	N	SI
417	10.3390/nu12010185	https://www.scopus.com/inward/record.uri?eid=2-s2.0-85077898374&doi=10.3390%2fnu12010185&partnerID=40&md5=31de1b06ae4116a2877c7006df983eaf	J9SHNL5Y	2020	Influence of diabetes during pregnancy on human milk composition	Nutrients	4.546	English	Y	D		NAT	S					PT		N	CLINICAL RESEARCH	ESO	N	SI
418	10.1177/1054773820940865	https://www.scopus.com/inward/record.uri?eid=2-s2.0-85087739997&doi=10.1177%2f1054773820940865&partnerID=40&md5=78e9cd6b8e847d87fff2ab9b71a44df5	JSK8YNJA	2020	Influence of Needs and Experiences of Haemato-Oncology Patients on Acceptability of a Telephone Intervention for Support and Symptom Management: A Qualitative Study	Clinical Nursing Research	1.538	English	Y	C		INT	P	QUAL	NS			PT		NR	NURSING RESEARCH	ESO	N	SI
419		https://www.scopus.com/inward/record.uri?eid=2-s2.0-74049104754&partnerID=40&md5=50a7272f8b809afa3b19579f6cc6f419	8T8PYKZW	2009	Informal caregivers of elderly people in South Tyrol. A qualitative assessment of home care situation [Pflegende Angehörige betagter Pflegebedürftiger in Südtirol. Ein qualitatives Assessment zur häuslichen Pflegesituation.]	Pflege Zeitschrift	NO IF	German	Y	C		INT	P	QUAL	NS			CG		NR	NURSING RESEARCH	ESO	N	NO
420	10.1097/CCM.0b013e31825b8bc6	https://www.scopus.com/inward/record.uri?eid=2-s2.0-84866527509&doi=10.1097%2fCCM.0b013e31825b8bc6&partnerID=40&md5=4548917cf2f06bd095f1bf20b4a8862f	HYLKS4ZA	2012	Inhalation versus endovenous sedation in subarachnoid hemorrhage patients: Effects on regional cerebral blood flow	Critical Care Medicine	7.414	English	Y	D		NAT	P	QUAN	ES			PT		NR	CLINICAL RESEARCH	ESO	N	SI
421	10.1097/01.MIB.0000436277.13917.c4	https://www.scopus.com/inward/record.uri?eid=2-s2.0-84893671655&doi=10.1097%2f01.MIB.0000436277.13917.c4&partnerID=40&md5=4f4d60cc803948c565d0d725bebfb8d3	N5E9MVAK	2014	Initial disease course and treatment in an inflammatory bowel disease inception cohort in Europe: The ECCO-EpiCom cohort	Inflammatory Bowel Diseases	4.261	English	Y	D		INT	P	QUAN	OS			PT		NR	CLINICAL RESEARCH	ESO	N	SI
422	10.1097/DCC.0000000000000294	https://www.scopus.com/inward/record.uri?eid=2-s2.0-85045879696&doi=10.1097%2fDCC.0000000000000294&partnerID=40&md5=bcf58c312dbae721c5c137fb5d64d2cd	72ZA4TI8	2018	Innovation in Clinical Practice: A Preliminary Study on Delirium Assessment in Intensive Care Unit Using an Application for Smartphone	Dimensions of Critical Care Nursing	1.259	English	Y	C		NAT	P	QUAN	OS			NU		NR	NURSING RESEARCH	ENDO	N	SI
423		https://www.scopus.com/inward/record.uri?eid=2-s2.0-78649990041&partnerID=40&md5=d61e3d83ae5ef986fb554e91196f5752	6TULPX7T	2010	Innovative models for geriatric nursing care in the hospitals [Nuovi modelli per l'assistenza alle persone anziane ospedalizzate]	International Nursing Perspectives	NO IF	Italian	Y	A		NAT	S					PT		NR	NURSING RESEARCH	ESO	N	NO
424		https://www.scopus.com/inward/record.uri?eid=2-s2.0-84962615388&partnerID=40&md5=6d2236d4dd1ea0e69f96785286ba7d30	GW8XU3Z9	2015	Innovative technology for colostomy irrigation: Assessing the impact on patients	Minerva Chirurgica	0.765	English	Y	C		NAT	P	QUAN	OS			PT		NR	NURSING RESEARCH	ESO	N	SI
425	10.1186/s12909-017-1072-3	https://www.scopus.com/inward/record.uri?eid=2-s2.0-85035195963&doi=10.1186%2fs12909-017-1072-3&partnerID=40&md5=ea55aca01884878ef35d146f96bf20c2	95Z5WA6D	2017	Instruments evaluating the self-directed learning abilities among nursing students and nurses: A systematic review of psychometric properties	BMC Medical Education	1.831	English	Y	B		NAT	S					NU; SN		NR	NURSING RESEARCH	ENDO	N	SI
426	10.1016/j.ijnurstu.2017.01.001	https://www.scopus.com/inward/record.uri?eid=2-s2.0-85011845592&doi=10.1016%2fj.ijnurstu.2017.01.001&partnerID=40&md5=ae19d5e02a752e27233aa92fc3aaa251	DD3L2KQA	2017	Instruments evaluating the quality of the clinical learning environment in nursing education: A systematic review of psychometric properties	International Journal of Nursing Studies	3.783	English	Y	B		NAT	S					SN		N	NURSING RESEARCH	ENDO	N	SI
427	10.1111/jan.12926	https://www.scopus.com/inward/record.uri?eid=2-s2.0-85027955895&doi=10.1111%2fjan.12926&partnerID=40&md5=b494a5d8f810a1e865ac6ba319301179	I9DTHQ5U	2016	Instruments for measuring meaningful learning in healthcare students: a systematic psychometric review	Journal of Advanced Nursing	2.561	English	Y	B		NAT	S					OT	HEALTHCARE STUDENTS	N	NURSING RESEARCH	ESO	N	SI
428	10.1111/jan.12520	https://www.scopus.com/inward/record.uri?eid=2-s2.0-84946180738&doi=10.1111%2fjan.12520&partnerID=40&md5=1943f777bf8685b0ef4ca0db212e159c	7AWBU9FP	2015	Instruments measuring meaningful learning in undergraduate healthcare students: A systematic review protocol	Journal of Advanced Nursing	2.561	English	Y	B		NAT	S					OT	HEALTHCARE STUDENTS	Y	NURSING RESEARCH	ESO	Y	SI
429	10.1016/j.ijnurstu.2020.103767	https://www.scopus.com/inward/record.uri?eid=2-s2.0-85091375124&doi=10.1016%2fj.ijnurstu.2020.103767&partnerID=40&md5=3ecc0a12f1adee05a2ef1b9db1378ad6	WGFUJWAJ	2020	Instruments to assess moral distress among healthcare workers: A systematic review of measurement properties	International Journal of Nursing Studies	3.783	English	Y	A	MORAL DISTRESS	NAT	S					NU; OT	HEALTH CARE OPERATORS	Y	NURSING RESEARCH	ESO	Y	SI
430		https://www.scopus.com/inward/record.uri?eid=2-s2.0-0038745322&partnerID=40&md5=cb9b8027f82f3947c9ee24cdd5270938	XY7544TU	2002	Integrated Clinical Record for the planning, management, evaluation and quality control of the healthcare services [La cartella multidisciplinare come strumento per l'integrazione professionale]	Monaldi Archives for Chest Disease	0.585	Italian	Y	C		NAT	P	QUAN	ID			NU; OT	PHYSICIANS (DOCTORS), PHYSIOTHERAPISTS	NR	NURSING RESEARCH	ESO	N	SI
431	10.23750/abm.v88i3-S.6609	https://www.scopus.com/inward/record.uri?eid=2-s2.0-85026659587&doi=10.23750%2fabm.v88i3-S.6609&partnerID=40&md5=f3cbccff19d8ff90e04e227c2a88eac3	BP576KLY	2017	Integrated narrative assessment exemplification: A leukaemia case history	Acta Biomedica	1.373	English	Y	C		NAT	P	QUAN	OS			PT		NR	NURSING RESEARCH	ESO	N	SI
432	10.23750/abm.v88i1-S.6279	https://www.scopus.com/inward/record.uri?eid=2-s2.0-85026679985&doi=10.23750%2fabm.v88i1-S.6279&partnerID=40&md5=bf5827a5ff569b58f6230ab4098bdcdc	FM7B3MD9	2017	Integrated narrative nursing: A new perspective for an advanced assessment	Acta Biomedica	1.373	English	Y	B		NAT	P	QUAN	ID			NU		NR	NURSING RESEARCH	ENDO	N	SI
433	10.1109/TCIAIG.2014.2368392	https://www.scopus.com/inward/record.uri?eid=2-s2.0-84963786139&doi=10.1109%2fTCIAIG.2014.2368392&partnerID=40&md5=99c0c33dc701259ef52657b31b0c935e	T829MNQT	2016	Intelligent Game Engine for Rehabilitation (IGER)	IEEE Transactions on Computational Intelligence and AI in Games	1.588	English	Y	C		INT	P	QUAN	ID			PT		Y	NURSING RESEARCH	ESO	Y	SI
434		https://www.scopus.com/inward/record.uri?eid=2-s2.0-16644393307&partnerID=40&md5=0f6460b55475a48065adf1f9a0d9ac68	FYQFCG7P	2004	The professional identity of the nurse in relation to the reorganization of models of care in hospital bed units [Indagine sull'identità professionale dell'infermiere in rapporto alla riorganizzazione dei modelli assistenziali nelle unità di degenza.]	Medicina del Lavoro	0.978	Italian	Y	A		NAT	P	QUAN	OS			NU		NR	NURSING RESEARCH	ENDO	N	SI
435		https://www.scopus.com/inward/record.uri?eid=2-s2.0-80053500260&partnerID=40&md5=d59292a54fbf5544008b38560b8a160d	K29LHQ72	2010	Interaction (and touch) between nurses and patients and between nurses' aides and patients in daily nursing practice: A comparative study [L'interazione (e il tocco) tra infermieri-pazienti e tra OSS - Pazienti nella pratica infermieristica quotidiana: Studio comparativo]	International Nursing Perspectives	NO IF	Italian	Y	C		NAT	P	QUAN	OS			NU; OT	NURSES' AIDES	NR	NURSING RESEARCH	ENDO	N	NO
436		https://www.scopus.com/inward/record.uri?eid=2-s2.0-0036582146&partnerID=40&md5=c9a860e7f563d2a8412c99df66d5ce71	IU67SF84	2002	Nursing of tracheostomy [Nursing della tracheostomia]	Minerva Anestesiologica	2.498	Italian	Y	C		NAT	S					NU		NR	NURSING RESEARCH	ENDO	N	SI
437	10.1016/S1751-7222(08)70023-4	https://www.scopus.com/inward/record.uri?eid=2-s2.0-55049089414&doi=10.1016%2fS1751-7222%2808%2970023-4&partnerID=40&md5=97779feae734e3a740634ae5b44dea61	9BLCF3J7	2008	Nursing organization at the Bambino gesù children's hospital: an overview	Paediatrics and Child Health	1.71	English	Y	A		NAT	S					NU		NR	NURSING RESEARCH	ENDO	N	SI
438		https://www.scopus.com/inward/record.uri?eid=2-s2.0-84875591530&partnerID=40&md5=0e63957573986621700c1c642f8f7889	APJT78DF	2011	[Nursing managers: study to assess the expectations of nursing coordinators in a Northern Italian Hospital]. [Il dirigente del Servizio Infermieristico: inchiesta sulle attese dei coordinatori infermieristici di un'ASL piemontese.]	Professioni infermieristiche	0.204	Italian	Y	A		NAT	P	QUAN	OS			NU		NR	NURSING RESEARCH	ENDO	N	SI
439		https://www.scopus.com/inward/record.uri?eid=2-s2.0-0036580540&partnerID=40&md5=280513eaddcd23d8da8fa7b6405b2a96	86DN8673	2002	Nursing of intubation [Nursing dell'intubazione]	Minerva Anestesiologica	2.498	Italian	Y	C		NAT	S					PT		NR	NURSING RESEARCH	ESO	N	SI
441		https://www.scopus.com/inward/record.uri?eid=2-s2.0-84892860264&partnerID=40&md5=9f50719df848100674da03e643417277	YFHYKS6U	2013	[Nursing practice based on theoretical models: a qualitative study of nurses' perception]. [La pratica infermieristica basata sui modelli teorici: uno studio qualitativo sulla percezione degli Infermieri.]	Professioni infermieristiche	0.204	Italian	Y	C		NAT	P	QUAL	FE			NU		NR	NURSING RESEARCH	ENDO	N	SI
442		https://www.scopus.com/inward/record.uri?eid=2-s2.0-84906713395&partnerID=40&md5=0adee6ff0647629cb6703b1eb4183b4b	BN36P66F	2014	Nursing profession: Identity's transitions and job satisfaction [Professione infermieristica: Stati dell'identità e soddisfazione lavorativa]	Psicologia della Salute	0.816	Italian	Y	A		NAT	P	QUAN	OS			NU		NR	NURSING RESEARCH	ENDO	N	SI
443		https://www.scopus.com/inward/record.uri?eid=2-s2.0-0036653725&partnerID=40&md5=0671dcbf49a3cec0d8c8cb18b44d924a	2NPZHCQB	2002	Nursing research in Italy, 1998-2001 [La ricerca infermieristica in Italia nel periodo 1998-2001.]	Professioni infermieristiche	0.204	Italian	Y	A	NURSING RESEARCH	NAT	S					NU		NR	NURSING RESEARCH	ENDO	N	SI
444		https://www.scopus.com/inward/record.uri?eid=2-s2.0-84875620755&partnerID=40&md5=24b212990ba014d74c08e6f46dc52578	WQ4A4EKU	2012	[Nursing Research Project on Management Training (IN.FOR.MA): evaluation of the competencies acquired during Phase 1]. [Progetto di Ricerca INfermieristica sulla FORmazione Manageriale (IN.FOR.MA): costruzione di uno strumento per la valutazione delle competenze acquisite dai professionisti durante il master in management per le funzioni di coordinamento.]	Professioni infermieristiche	0.204	Italian	Y	B		NAT	P	QUAN	OS			NU		NR	NURSING RESEARCH	ENDO	N	SI
445	10.7429/pi.2015.683151	https://www.scopus.com/inward/record.uri?eid=2-s2.0-84982817593&doi=10.7429%2fpi.2015.683151&partnerID=40&md5=5e9728da3c046046d229237194810936	TBH2LDK8	2015	Nursing role in prevention of Ventilator Associated Pneumonia: Spanish project "Neumonìa Zero" [Ruolo dell'infermiere nella prevenzione della Polmonite Associata a Ventilazione Meccanica Invasiva: il progetto spagnolo "Neumonìa Zero"]	Professioni infermieristiche	0.204	Italian	Y	C		NAT	P	QUAN	OS			NU		NR	NURSING RESEARCH	ENDO	N	SI
446	10.1702/3227.32045	https://www.scopus.com/inward/record.uri?eid=2-s2.0-85072974484&doi=10.1702%2f3227.32045&partnerID=40&md5=6a6e35d4e30512e76814a6d97a7b3e89	72KL4T22	2019	Nursing sensitive outcomes: The results of a multicentre study [Gli esiti sensibili alle cure infermieristiche: I risultati di uno studio multicentrico]	Assistenza Infermieristica e Ricerca	0.603	Italian	Y	C		NAT	P	QUAN	OS			NU		NR	NURSING RESEARCH	ENDO	N	SI
447	10.23750/abm.v91i12-S.10998	https://www.scopus.com/inward/record.uri?eid=2-s2.0-85097032767&doi=10.23750%2fabm.v91i12-S.10998&partnerID=40&md5=5922bd1db1225566d810bf6e62c0c064	XSBTC4VS	2020	Nursing spiritual assessment instruments in adult patients: A narrative literature review	Acta Biomedica	1.373	English	Y	B		INT	P	QUAN	OS			NU		N	NURSING RESEARCH	ENDO	N	SI
449	10.1702/2817.28483	https://www.scopus.com/inward/record.uri?eid=2-s2.0-85037556561&doi=10.1702%2f2817.28483&partnerID=40&md5=59742bee0f298b5e2e18cbdb36b958e9	T9QKZYHB	2017	Nursing sensitive outcomes and staffing: A review on healthcare associated infection [Esiti sensibili alle cure infermieristiche e staffing: Le infezioni correlate all’assistenza. Revisione della letteratura]	Assistenza Infermieristica e Ricerca	0.603	Italian	Y	C		NAT	S					NU		NR	NURSING RESEARCH	ENDO	N	SI
450	10.1136/bmjqs-2016-005567	https://www.scopus.com/inward/record.uri?eid=2-s2.0-85035140544&doi=10.1136%2fbmjqs-2016-005567&partnerID=40&md5=ef4b9e5157319c0aef115da027ee02e6	NWBA3MH5	2017	Nursing skill mix in European hospitals: Cross-sectional study of the association with mortality, patient ratings, and quality of care	BMJ Quality and Safety	6.084	English	Y	C		INT	P	QUAN	OS			PT		Y	NURSING RESEARCH	ESO	Y	SI
451	10.1097/NNE.0000000000000285	https://www.scopus.com/inward/record.uri?eid=2-s2.0-84994236217&doi=10.1097%2fNNE.0000000000000285&partnerID=40&md5=3c2e18c4e9ed67bd2c7b1f1ddc7d03b3	Q7QIKSRT	2016	Nursing Student Self-efficacy in Psychomotor Skills: Findings from a Validation, Longitudinal, and Correlational Study	Nurse Educator	1.454	English	Y	B		NAT	P	QUAN	OS			SN		NR	NURSING RESEARCH	ENDO	N	SI
452	10.7416/ai.2017.2145	https://www.scopus.com/inward/record.uri?eid=2-s2.0-85026863988&doi=10.7416%2fai.2017.2145&partnerID=40&md5=9701cd77daca62a9b9d68b6b75d6dbf5	GB6WKZCK	2017	Nursing students' clinical competencies: A survey on clinical education objectives	Annali di Igiene	2.07	English	Y	B		NAT	P	QUAN	OS			SN		NR	NURSING RESEARCH	ENDO	N	SI
453	10.1016/j.nedt.2019.104299	https://www.scopus.com/inward/record.uri?eid=2-s2.0-85075517593&doi=10.1016%2fj.nedt.2019.104299&partnerID=40&md5=4e341f49acef4524bce814a7ffad512b	2QPBVAUH	2020	Nursing students' emotions evoked by the first contact with patient's body: A qualitative study	Nurse Education Today	2.49	English	Y	B		NAT	P	QUAL	NS			SN		N	NURSING RESEARCH	ENDO	N	SI
455	10.1016/j.nedt.2010.05.008	https://www.scopus.com/inward/record.uri?eid=2-s2.0-79151472470&doi=10.1016%2fj.nedt.2010.05.008&partnerID=40&md5=5948b01d1a314719f2847f71f36f3932	MFJHJDYW	2011	Nursing students' perceptions of tutorial strategies during clinical learning instruction: A descriptive study	Nurse Education Today	2.49	English	Y	B		NAT	P	QUAL	NS			SN		NR	NURSING RESEARCH	ENDO	N	SI
456	10.23750/abm.v90i6-S.8641	https://www.scopus.com/inward/record.uri?eid=2-s2.0-85069556877&doi=10.23750%2fabm.v90i6-S.8641&partnerID=40&md5=f0b62b3ced885642a8d845478cc8e8e9	WEVGKYT3	2019	Nursing students' perception of the quality of clinical learning: A mixed methods inquiry	Acta Biomedica	1.373	English	Y	B		NAT	P	MM				SN		NR	NURSING RESEARCH	ENDO	N	SI
457		https://www.scopus.com/inward/record.uri?eid=2-s2.0-0141836778&partnerID=40&md5=5c75eca137bfcc4a9ef45480c48c8697	LDTGBC8P	2002	Prevention of falls among elderly people: comparison of guidelines [La prevenzione delle cadute nelle persone anziane: linee guida a confronto.]	Assistenza infermieristica e ricerca : AIR	0.603	Italian	Y	C		NAT	P	QUAN	OS			NU		NR	NURSING RESEARCH	ENDO	N	SI
458	10.1188/15.CJON.E8-E14	https://www.scopus.com/inward/record.uri?eid=2-s2.0-84922197326&doi=10.1188%2f15.CJON.E8-E14&partnerID=40&md5=1b8b5b4f1214b00fb6e29e40324b7619	5R9RXTW4	2015	Preventive measures for Cyclophosphamide-Related hemorrhagic cystitis in blood and bone marrow transplantation: An Italian multicenter retrospective study	Clinical Journal of Oncology Nursing	1.224	English	Y	C		NAT	P	QUAN	OS			PT		NR	NURSING RESEARCH	ESO	N	SI
459	10.3332/ecancer.2014.474	https://www.scopus.com/inward/record.uri?eid=2-s2.0-84908236795&doi=10.3332%2fecancer.2014.474&partnerID=40&md5=b4a623b0537df2c782b565081989ff14	GLHZ7QHT	2014	Primary cardiac lymphoma with isolated parenchymal central nervous system relapse: Report of two cases and review of the literature	ecancermedicalscience	1.761	English	Y	D		NAT	P	QUAN	OS			PT		Y	CLINICAL RESEARCH	ESO	Y	SI
460	10.1515/med-2020-0018	https://www.scopus.com/inward/record.uri?eid=2-s2.0-85086168947&doi=10.1515%2fmed-2020-0018&partnerID=40&md5=8a96ef804a66a62a876932488d062838	IHHLCV72	2020	Primary cutaneous DLBCL non-GCB type: Challenges of a rare case	Open Medicine (Poland)	1.204	English	Y	D		NAT	P	QUAN	OS			PT		N	CLINICAL RESEARCH	ESO	N	SI
461	10.23750/abm.v90i2.8419	https://www.scopus.com/inward/record.uri?eid=2-s2.0-85069899022&doi=10.23750%2fabm.v90i2.8419&partnerID=40&md5=ebb270b98d2faff22b3d6ea05f2e9918	3BHXWPDQ	2019	Proactive interception and care of frailty and multimorbidity in older persons: The experience of the European innovation partnership on active and healthy ageing and the response of parma local health trust and lab through European projects	Acta Biomedica	1.373	English	Y	C		NAT	P	QUAL	NS			PT		NR	NURSING RESEARCH	ESO	N	SI
462		https://www.scopus.com/inward/record.uri?eid=2-s2.0-65649086057&partnerID=40&md5=6031d6433b14cb270a33124e406185ef	DAZ74CPK	2008	Problem solving abilities of nursing students: the experience of the bachelor degree course in nursing at the University of Udine [L'abilità di problem solving dello studente infermiere: l'esperienza del corso di Laurea in Infermieristica dell'Università di Udine.]	Professioni infermieristiche	0.204	Italian	Y	C		NAT	P	QUAN	OS			SN		NR	NURSING RESEARCH	ENDO	N	SI
463		https://www.scopus.com/inward/record.uri?eid=2-s2.0-0035312259&partnerID=40&md5=84e935cee21113a16b83affa9ea8713f	4LQ4FFCC	2001	Problem-based learning in nursing training: liberation or confinement? [Il problem based learning (P.B.L) nella formazione infermieristica: liberazione o confinamento?]	Professioni infermieristiche	0.204	Italian	Y	B		INT	P	QUAL	NS			NU		NR	NURSING RESEARCH	ENDO	N	SI
464	10.1097/NND.0b013e3181ae13e2	https://www.scopus.com/inward/record.uri?eid=2-s2.0-69849085804&doi=10.1097%2fNND.0b013e3181ae13e2&partnerID=40&md5=560f27a8a03f805de65189cefd5d0f99	QBVL8TRB	2009	Process and factors influencing italian nurse graduates' first choice of employment: A descriptive study	Journal for Nurses in Staff Development	NO IF	English	Y	B		NAT	P	QUAN	OS			NU		NR	NURSING RESEARCH	ENDO	N	NO
465	10.1097/AJP.0000000000000450	https://www.scopus.com/inward/record.uri?eid=2-s2.0-84992027557&doi=10.1097%2fAJP.0000000000000450&partnerID=40&md5=b5ca0e46da2f185c42b3d22364e775ae	U2ICJ7Z8	2017	Procedural Pain in Palliative Care: Is It Breakthrough Pain? A Multicenter National Prospective Study to Assess Prevalence, Intensity, and Treatment of Procedure-related Pain in Patients with Advanced Disease	Clinical Journal of Pain	2.893	English	Y	C		NAT	P	QUAN	OS			PT		NR	NURSING RESEARCH	ESO	N	SI
466		https://www.scopus.com/inward/record.uri?eid=2-s2.0-84989171978&partnerID=40&md5=85bbe71187204d65bb1cdc950621a366	DFA67Z78	2016	Procedural pain in the hospice setting in Italy: A multicentre prospective observational study	European Journal of Palliative Care	0.197	English	Y	C		NAT	P	QUAN	OS			PT		NR	NURSING RESEARCH	ESO	N	SI
467		https://www.scopus.com/inward/record.uri?eid=2-s2.0-33644647542&partnerID=40&md5=f2de515fbf0fe252cfe827b3e2d8f820	4N9BSIY8	2005	Process approach experience of university trust [L'importanza dell'approccio per processi: esperienza di una azienda universitaria.]	Professioni infermieristiche	0.204	Italian	Y	A		NAT	P	QUAN	OS			OT	HEALTH CARE OPERATORS	NR	NURSING RESEARCH	ESO	N	SI
468	10.1159/000100903	https://www.scopus.com/inward/record.uri?eid=2-s2.0-34250694833&doi=10.1159%2f000100903&partnerID=40&md5=66c1efc064f45758a80cca1a3121febd	8FFW587M	2007	Production of inflammatory molecules in peripheral blood mononuclear cells from severely glucose-6-phosphate dehydrogenase-deficient subjects	Journal of Vascular Research	1.725	English	Y	D		NAT	P	QUAN	OS			PT		NR	CLINICAL RESEARCH	ESO	N	SI
469		https://www.scopus.com/inward/record.uri?eid=2-s2.0-0035069980&partnerID=40&md5=f0574f151d1453ebc661cdef0ab199f6	6EES5CG8	2001	Professional accreditation of emergency care services. Experience of the polyclinic "Umberto I" of Rome [L'accreditamento professionale dei servizi di Pronto Soccorso. Il percorso del Policlinico "Umberto 1o" di Roma.]	Professioni infermieristiche	0.204	Italian	Y	A		NAT	P	QUAN	OS			NU		NR	NURSING RESEARCH	ENDO	N	SI
470	10.1177/0969733011414966	https://www.scopus.com/inward/record.uri?eid=2-s2.0-84861846641&doi=10.1177%2f0969733011414966&partnerID=40&md5=669cc247486c2619cb6af825bc0d71f3	26RMP8CA	2012	Professional dignity in nursing in clinical and community workplaces	Nursing Ethics	2.597	English	Y	A	PROFESSIONAL DIGNITY	NAT	P	QUAL	NS			NU		NR	NURSING RESEARCH	ENDO	N	SI
471		https://www.scopus.com/inward/record.uri?eid=2-s2.0-54449089522&partnerID=40&md5=c5bdce3a63a2347b4850193e6b69f256	67YWT5ZN	2008	Professional error and nursing ethics: from past consideration to future strategy [Errore professionale e deontologia infermieristica: dalla storia alla programmazione futura.]	Professioni infermieristiche	0.204	Italian	Y	A	ETHICS	NAT	P	QUAL	NS			NU		NR	NURSING RESEARCH	ENDO	N	SI
472	10.1016/j.healun.2017.09.026	https://www.scopus.com/inward/record.uri?eid=2-s2.0-85043327762&doi=10.1016%2fj.healun.2017.09.026&partnerID=40&md5=61acbfcefbac4e59c9fd6613c59fb6d2	VQBUKP8M	2018	Prognostic relevance of right heart reverse remodeling in idiopathic pulmonary arterial hypertension	Journal of Heart and Lung Transplantation	7.865	English	Y	C		NAT	P	QUAN	OS			PT		N	NURSING RESEARCH	ESO	N	SI
473		https://www.scopus.com/inward/record.uri?eid=2-s2.0-84901698682&partnerID=40&md5=a7ab8ae0a511c340687f7bb9dbbb4612	MU5J8QWZ	2013	[Progressive Patient Care Model and its application into hospital organization: a narrative review]. [Progressive Patient Care e organizzazione ospedaliera per intensità di cure: revisione narrativa della letteratura.]	Professioni infermieristiche	0.204	Italian	Y	C		NAT	S					PT		NR	NURSING RESEARCH	ESO	N	SI
474	10.1007/s00134-020-06074-7	https://www.scopus.com/inward/record.uri?eid=2-s2.0-85085396623&doi=10.1007%2fs00134-020-06074-7&partnerID=40&md5=5ada6d11887d030f3978ea7fca9790aa	8MEKMPKG	2020	Prognostic relevance and inter-observer reliability of chest-imaging in pediatric ARDS: a pediatric acute respiratory distress incidence and epidemiology (PARDIE) study	Intensive Care Medicine	17.679	English	Y	D		INT	P	QUAN	OS			PT		Y	CLINICAL RESEARCH	ESO	Y	SI
475	10.1097/DCC.0000000000000393	https://www.scopus.com/inward/record.uri?eid=2-s2.0-85075947543&doi=10.1097%2fDCC.0000000000000393&partnerID=40&md5=8a67d4c80a6bfde6642fab3f260c2f54	RMJDYTL2	2020	Prone Position in Acute Respiratory Distress Syndrome Patients: A Retrospective Analysis of Complications	Dimensions of Critical Care Nursing	1.259	English	Y	C		NAT	P	QUAN	OS			PT		NR	NURSING RESEARCH	ESO	N	SI
477	10.1016/j.jcrc.2015.07.008	https://www.scopus.com/inward/record.uri?eid=2-s2.0-84947023234&doi=10.1016%2fj.jcrc.2015.07.008&partnerID=40&md5=99ff90b693cd2f388cae3fcd09136732	LPR8VSRH	2015	Prone positioning improves oxygenation in spontaneously breathing nonintubated patients with hypoxemic acute respiratory failure: A retrospective study	Journal of Critical Care	2.685	English	Y	D		NAT	P	QUAN	OS			PT		NR	CLINICAL RESEARCH	ESO	N	SI
478	10.1702/2817.28484	https://www.scopus.com/inward/record.uri?eid=2-s2.0-85037602343&doi=10.1702%2f2817.28484&partnerID=40&md5=23a228cc884551a7d32ff879de0f8644	V5ARMHQ7	2017	Prospective assessment of the agreement of instruments for measuring the hospital nursing workload: The swiss method, the karnofsky performance status scale and the subjective perception of the nurses [Valutazione prospettica della comparabilità di misure di impegno assistenziale in ospedale: Metodo Svizzero, Karnofsky Performance Status Scale e Percezione Soggettiva degli infermieri]	Assistenza Infermieristica e Ricerca	0.603	Italian	Y	C		NAT	P	QUAN	OS			PT		NR	NURSING RESEARCH	ESO	N	SI
479	10.2147/DDDT.S89575	https://www.scopus.com/inward/record.uri?eid=2-s2.0-84948168843&doi=10.2147%2fDDDT.S89575&partnerID=40&md5=6cf29baecda8087a8719d15f8af2ddb1	NJH5GJL4	2015	Prospective study on nanoparticle albumin-bound paclitaxel in advanced breast cancer: Clinical results and biological observations in taxane-pretreated patients	Drug Design Development and Therapy	3.216	English	Y	D		NAT	P	QUAN	OS			PT		NR	CLINICAL RESEARCH	ESO	N	SI
480		https://www.scopus.com/inward/record.uri?eid=2-s2.0-34447279149&partnerID=40&md5=addbff8ce057564bef226d3c29366551	A8X7P3Y5	2006	Testing an instrument measuring Italian nurses' knowledge and attitudes regarding pain [Validazione di uno strumento che misura le conoscenze e gli atteggiamenti degli infermieri italiani sulla gestione del dolore.]	Assistenza infermieristica e ricerca : AIR	0.603	Italian	Y	C		NAT	P	QUAN	ID			NU		NR	NURSING RESEARCH	ENDO	N	SI
481		https://www.scopus.com/inward/record.uri?eid=2-s2.0-84857674740&partnerID=40&md5=52ccb834dc64432ae5edeafbd03f5406	FGI5H4WE	2011	Testing in midwifery care of the Professionalising Care Method for Care Complexity assessment [Sperimentazione del Metodo Assistenziale Professionalizzante per la valutazione della Complessità assistenziale in ostetricia]	Italian Journal of Gynaecology and Obstetrics	0.95	English; Italian	Y	D		NAT	P	QUAN	OS			PT		NR	CLINICAL RESEARCH	ESO	N	SI
482	10.1111/jonm.12467	https://www.scopus.com/inward/record.uri?eid=2-s2.0-85011584160&doi=10.1111%2fjonm.12467&partnerID=40&md5=2751e296f566bb0f4c02e24416076fb5	6Q2BV9CJ	2017	Testing an explanatory model of nurses’ intention to report adverse drug reactions in hospital settings	Journal of Nursing Management	2.243	English	Y	C		NAT	P	QUAN	OS			NU		N	NURSING RESEARCH	ENDO	N	SI
483	10.1016/j.jemermed.2014.12.048	https://www.scopus.com/inward/record.uri?eid=2-s2.0-84929129561&doi=10.1016%2fj.jemermed.2014.12.048&partnerID=40&md5=33bf6ea1b29071cee053b4e407f8ebee	FDG38UFL	2015	Tetraparesis and failure of pacemaker capture induced by severe hyperkalemia: Case report and systematic review of available literature	Journal of Emergency Medicine	1.224	English	Y	D		NAT	P	QUAN	OS			PT		NR	CLINICAL RESEARCH	ESO	N	SI
484	10.1016/j.npls.2016.01.002	https://www.scopus.com/inward/record.uri?eid=2-s2.0-84959097383&doi=10.1016%2fj.npls.2016.01.002&partnerID=40&md5=e7737a1ab523d4aa2658788cd0de8add	VETN2LE2	2016	The 'magnetic forces' of Swiss acute care hospitals: A secondary data analysis on nurses' job satisfaction and their intention to leave their current job	NursingPlus Open	2.6	English	Y	C		INT	P	QUAN	OS			NU		NR	NURSING RESEARCH	ENDO	N	SI
485		https://www.scopus.com/inward/record.uri?eid=2-s2.0-85018310964&partnerID=40&md5=c746c3be6cea9d2a0273f26e0b963cc6	3HEFAGHI	2016	The ambiguous role of healthcare providers: A new perspective in human resources management	Acta Biomedica	1.373	English	Y	A		NAT	P	QUAL	OQ	ROLE MAPPING		OT	HEALTH CARE OPERATORS	NR	NURSING RESEARCH	ESO	N	SI
486	10.4081/itjm.2015.525	https://www.scopus.com/inward/record.uri?eid=2-s2.0-84944396957&doi=10.4081%2fitjm.2015.525&partnerID=40&md5=958aafac0af89ac54a5bd17845d1f0cf	SVNNF3UN	2015	The ANÌMO Decalogue for a Slow Medicine care: The general recommendations of the nurses of internal medicine for a sober, respectful and equitable care	Italian Journal of Medicine	0.283	English	Y	C		NAT	S					PT		NR	NURSING RESEARCH	ESO	N	SI
487		https://www.scopus.com/inward/record.uri?eid=2-s2.0-84875390845&partnerID=40&md5=7a686b309a71077f978852b4ebd983b6	QJNIMCDM	2012	The assessment of newly qualified nurses in competitive exams for hospital employment: A descriptive study [La valutazione dei neolaureati infermieri nelle prove di concorso: Indagine descrittiva]	Assistenza Infermieristica e Ricerca	0.603	English; Italian	Y	B		NAT	P	QUAN	OS			NU		NR	NURSING RESEARCH	ENDO	N	SI
488		https://www.scopus.com/inward/record.uri?eid=2-s2.0-85086424116&partnerID=40&md5=c0d961d719d41e7823513e17e5eb3274	MKF4B32Y	2020	The appropriateness of cannulation devices in the management AVF	Giornale italiano di nefrologia	0.202	English; Italian	Y	C		NAT	S					PT		NR	NURSING RESEARCH	ESO	N	SI
489		https://www.scopus.com/inward/record.uri?eid=2-s2.0-34249752045&partnerID=40&md5=5779cc2940396bd8fcc871ae6ee9b073	DG2NDT4G	2007	The assessment of pain in cognitively impaired patients [La valutazione del dolore negli anziani con declino cognitivo.]	Assistenza infermieristica e ricerca : AIR	0.603	Italian	Y	C		NAT	S					PT		NR	NURSING RESEARCH	ESO	N	SI
490	10.1016/j.ijnurstu.2012.04.007	https://www.scopus.com/inward/record.uri?eid=2-s2.0-84872403377&doi=10.1016%2fj.ijnurstu.2012.04.007&partnerID=40&md5=3eeaab2c94a6e8b8f7179aee29f4c78a	HWAU2VV6	2013	The association of patient safety climate and nurse-related organizational factors with selected patient outcomes: A cross-sectional survey	International Journal of Nursing Studies	3.783	English	Y	C		INT	P	QUAN	OS			NU		Y	NURSING RESEARCH	ENDO	Y	SI
491	10.1007/s00592-020-01628-z	https://www.scopus.com/inward/record.uri?eid=2-s2.0-85096882151&doi=10.1007%2fs00592-020-01628-z&partnerID=40&md5=012a656a9b81dc4c5ade8de30217a2a9	P2FRC8NX	2020	The association of the level of self-care on adherence to treatment in patients diagnosed with type 2 diabetes	Acta Diabetologica	3.418	English	Y	B		INT	P	QUAN	OS			PT		Y	NURSING RESEARCH	ESO	Y	SI
492	10.1016/j.nepr.2019.102670	https://www.scopus.com/inward/record.uri?eid=2-s2.0-85075300752&doi=10.1016%2fj.nepr.2019.102670&partnerID=40&md5=892870bf2c8c19d9b427f8715873fe50	99CKXZLM	2020	The awareness of contextual factors, placebo and nocebo effects among nursing students: Findings from a cross-sectional study	Nurse Education in Practice	1.614	English	Y	B		NAT	P	QUAN	OS			SN		NR	NURSING RESEARCH	ENDO	N	SI
493	10.1111/1475-6773.12161	https://www.scopus.com/inward/record.uri?eid=2-s2.0-84905057852&doi=10.1111%2f1475-6773.12161&partnerID=40&md5=3e5be0054d81afb7262961741fbbfad4	C4E872CF	2014	The burden of inappropriate emergency department pediatric visits: Why italy needs an urgent reform	Health Services Research	2.351	English	Y	C		NAT	P	QUAN	OS			PO		N	NURSING RESEARCH	ESO	N	SI
494	10.5114/kitp.2020.97267	https://www.scopus.com/inward/record.uri?eid=2-s2.0-85091623576&doi=10.5114%2fkitp.2020.97267&partnerID=40&md5=19bb378f2e427cc23b88f3db40969686	J8M6YLVP	2020	The benefit of a preoperative respiratory protocol and musculoskeletal exercise in patients undergoing cardiac surgery	Kardiochirurgia i Torakochirurgia Polska	0.614	English	Y	C		NAT	P	QUAN	ES			PT		NR	NURSING RESEARCH	ESO	N	SI
495	10.1016/j.crohns.2013.01.010	https://www.scopus.com/inward/record.uri?eid=2-s2.0-84875276180&doi=10.1016%2fj.crohns.2013.01.010&partnerID=40&md5=73e9dc1efdf5dd1e076b1a661288d190	2AMK6ILB	2013	The burden of inflammatory bowel disease in Europe	Journal of Crohn's and Colitis	8.658	English	Y	D		INT	S					PT		NR	CLINICAL RESEARCH	ESO	N	SI
496	10.1024/1012-5302.22.3.184	https://www.scopus.com/inward/record.uri?eid=2-s2.0-67651091406&doi=10.1024%2f1012-5302.22.3.184&partnerID=40&md5=1a3dd78dd58f4a3a05d826a6c91c56d8	4MISAMBK	2009	The burden of parents caring for their children and adolescents with severe disabilities in South Tyrol [Die Belastungen pflegender Eltern von Kindern und Jugendlichen mit schweren Behinderungen in Südtirol]	Pflege	0.258	German	Y	B		INT	P	MM				OT	PARENTS	NR	NURSING RESEARCH	ESO	N	SI
497	10.1111/jocn.13642	https://www.scopus.com/inward/record.uri?eid=2-s2.0-85015244946&doi=10.1111%2fjocn.13642&partnerID=40&md5=dd6d493c15c66a6ba55779e90604dbc0	F4FY7RNB	2017	The cardiac patients’ perceptions of their responsibilities in adherence to care: a qualitative interview study	Journal of Clinical Nursing	1.972	English	Y	C		INT	P	QUAL	OQ	HERMENEUTIC INQUIRY		PT		N	NURSING RESEARCH	ESO	N	SI
498	10.1111/j.1466-7657.2007.00604.x	https://www.scopus.com/inward/record.uri?eid=2-s2.0-43749086237&doi=10.1111%2fj.1466-7657.2007.00604.x&partnerID=40&md5=1b8189c6abd26040b636c9ab2af639c3	JGF63MYX	2008	The career paths of a group of Romanian nurses in Italy: A 3-year follow-up study	International Nursing Review	2.034	English	Y	A		NAT	P	QUAN	OS			NU		NR	NURSING RESEARCH	ENDO	N	SI
499	10.1111/nin.12143	https://www.scopus.com/inward/record.uri?eid=2-s2.0-84989266663&doi=10.1111%2fnin.12143&partnerID=40&md5=e5e0db2f7acc8f7a8a782bd7f4cf3138	ER56QE9T	2016	The caring concept, its behaviours and obstacles: perceptions from a qualitative study of undergraduate nursing students	Nursing Inquiry	1.894	English	Y	C		INT	P	QUAL	OQ	NARRATIVE ANALYSIS		SN		NR	NURSING RESEARCH	ENDO	N	SI
500		https://www.scopus.com/inward/record.uri?eid=2-s2.0-79952117011&partnerID=40&md5=54e3fdb5dfbfd1a984808838bcf5582a	RQDQWTNJ	2010	[The chronic patient and the nurse-managed hospital unit]. [Il paziente cronico e la Unità Operativa di Degenza Infermieristica.]	Igiene e sanità pubblica	NO IF	Italian	Y	A		NAT	P	QUAN	OS			NU		NR	NURSING RESEARCH	ENDO	N	NO
501		https://www.scopus.com/inward/record.uri?eid=2-s2.0-84855416132&partnerID=40&md5=68c24b7dcebba0700467dc879b65d01e	WMABC4JG	2011	[The changed lives of children and adolescents with juvenile dermatomyositis - 3 case studies]. [Das veränderte Leben von Kindern und Jugendlichen mit juveniler Dermatomyositis–Drei Fallstudien.]	Kinderkrankenschwester : Organ der Sektion Kinderkrankenpflege / Deutsche Gesellschaft für Sozialpädiatrie und Deutsche Gesellschaft für Kinderheilkunde	NO IF	German	Y	D		INT	P	QUAN	OS			PT		NR	CLINICAL RESEARCH	ESO	N	NO
502	10.3390/cancers11010018	https://www.scopus.com/inward/record.uri?eid=2-s2.0-85061909310&doi=10.3390%2fcancers11010018&partnerID=40&md5=e82d4fc2991cc3b019e869a2a580a285	NUSIJJGH	2019	The circadian rhythm of breakthrough pain episodes in terminally-ill cancer patients	Cancers	6.126	English	Y	C		NAT	P	QUAN	OS			PT		N	NURSING RESEARCH	ESO	N	SI
503	10.1016/j.iccn.2018.01.001	https://www.scopus.com/inward/record.uri?eid=2-s2.0-85046143086&doi=10.1016%2fj.iccn.2018.01.001&partnerID=40&md5=0b59e99a8dcccc22304ed75f65e80d8a	Y3UQG4AZ	2018	The communication experience of tracheostomy patients with nurses in the intensive care unit: A phenomenological study	Intensive and Critical Care Nursing	1.886	English	Y	C		NAT	P	QUAL	FE			PT		Y	NURSING RESEARCH	ESO	Y	SI
504		https://www.scopus.com/inward/record.uri?eid=2-s2.0-39049178938&partnerID=40&md5=c8f71292a9be230f7c64983ea9031f14	6N6KTJ3P	2006	The OSCE method (Objective Structured Clinical Examination) in the university course for nurses in Udine [L'esperienza del metodo OSCE (Objective Structured Clinical Examination) al Corso di Laurea in Infermieristica di Udine.]	Assistenza infermieristica e ricerca : AIR	0.603	Italian	Y	B		NAT	P	QUAN	OS			SN		NR	NURSING RESEARCH	ENDO	N	SI
505		https://www.scopus.com/inward/record.uri?eid=2-s2.0-18344366727&partnerID=40&md5=e7150e1a8df7e77439ed42cb66d3cc9a	BS9H4PPL	2004	The participation in a clinical trial on pressure ulcer as an opportunity for education [La partecipazione allo studio sulle lesioni da decubito come opportunità di formazione.]	Assistenza infermieristica e ricerca : AIR	0.603	Italian	Y	B		NAT	P	QUAL	NS			NU; SN		NR	NURSING RESEARCH	ENDO	N	SI
506		https://www.scopus.com/inward/record.uri?eid=2-s2.0-77956646937&partnerID=40&md5=d8698ff4f8d98e98c28bc30408c9fbd5	327UH33X	2009	The perception of the risk related to nursing activities in Bachelor student of Modena and Reggio Emilia university: An observational study [La percezione del rischio nelle prestazioni infermieristiche degli studenti del Corso di Laurea in Infermieristica di Reggio Emilia: uno studio osservazionale.]	Professioni infermieristiche	0.204	Italian	Y	A		NAT	P	QUAN	OS			NU; SN		NR	NURSING RESEARCH	ENDO	N	SI
507	10.23750/abm.v91i2-S.9371	https://www.scopus.com/inward/record.uri?eid=2-s2.0-85081735172&doi=10.23750%2fabm.v91i2-S.9371&partnerID=40&md5=837ad3980d308d4dec02c2d24241be64	3MYVM4QT	2020	The patient’s narrative agenda as an assessment tool: The story of Robert, suffering from osteosarcoma	Acta Biomedica	1.373	English	Y	C		NAT	P	QUAL	OQ	NARRATIVE ANALYSIS		PT		N	NURSING RESEARCH	ESO	N	SI
508		https://www.scopus.com/inward/record.uri?eid=2-s2.0-33644829003&partnerID=40&md5=c7a147a1674e176d0a3842242b2fedce	KR9D6T3P	2005	The patients' care after lumbar puncture: hydration and bed rest? [Dopo la puntura lombare il paziente deve rimanere a letto ed essere idratato?]	Assistenza infermieristica e ricerca : AIR	0.603	Italian	Y	C		NAT	P	QUAN	OS			NU		NR	NURSING RESEARCH	ENDO	N	SI
509		https://www.scopus.com/inward/record.uri?eid=2-s2.0-16544368469&partnerID=40&md5=8d86a71a35cdf81f78ea6e20696790a9	5GZCXEBB	2004	The perception of anxiety and stress in day surgery: a comparison among patients, family members and nurses [La percezione dell'ansia e dello stress in day surgery: comparazione tra pazienti, familiari e infermieri.]	Professioni infermieristiche	0.204	Italian	Y	C		NAT	P	QUAN	OS			NU; PT; OT	FAMILY MEMBERS	NR	NURSING RESEARCH	ESO	N	SI
510	10.1891/JNM-D-18-00090	https://www.scopus.com/inward/record.uri?eid=2-s2.0-85097608745&doi=10.1891%2fJNM-D-18-00090&partnerID=40&md5=3898fc3485785af9daa1fe57c42b1754	B7C9XMYR	2020	The Person-Centered Care Assessment Tool in Nursing Homes: Psychometric Evaluation of the Italian Version	Journal of Nursing Measurement	0.642	English	Y	C		NAT	P	QUAN	ID			NU		NR	NURSING RESEARCH	ENDO	N	SI
511		https://www.scopus.com/inward/record.uri?eid=2-s2.0-84971441766&partnerID=40&md5=94993f5479b74c0d416e5269505e3f9f	5PJR2FHS	2016	The positive role of caregivers in terminal cancer patients' abilities: Usefulness of the ICF framework	European Journal of Physical and Rehabilitation Medicine	2.258	English	Y	C		NAT	P	QUAN	OS			CG		Y	NURSING RESEARCH	ESO	Y	SI
512	10.3280/ses2013-003003	https://www.scopus.com/inward/record.uri?eid=2-s2.0-84890055166&doi=10.3280%2fses2013-003003&partnerID=40&md5=9a46ac0ef33b1e114bbe1da270db7a49	F6MYYGK7	2013	The presence of foreign nurses in Italy: Towards an ethical recruitment of health personnel [La presenza degli infermieri stranieri in Italia: Verso un reclutamento etico del personale sanitario]	Salute e Societa	0.077	Italian	Y	A		NAT	P	QUAL	NS			NU		NR	NURSING RESEARCH	ENDO	N	SI
513	10.23750/abm.v91i12-S.10306	https://www.scopus.com/inward/record.uri?eid=2-s2.0-85097019277&doi=10.23750%2fabm.v91i12-S.10306&partnerID=40&md5=09d51c7b7b15b4534ff6837fc8ca6568	3EZ5H7LR	2020	The prevalence of musculoskeletal disorders and low back pain among Italian nurses: An observationalstudy	Acta Biomedica	1.373	English	Y	A		NAT	P	QUAN	OS			NU		NR	NURSING RESEARCH	ENDO	N	SI
514	10.2174/1574889810666150216152624	https://www.scopus.com/inward/record.uri?eid=2-s2.0-84938697271&doi=10.2174%2f1574889810666150216152624&partnerID=40&md5=9956d7a1d1a6040b2c4d634ae838e642	8FJ5FUVN	2015	The prevention and treatment of delirium in elderly patients following hip fracture surgery	Recent Patents on CNS Drug Discovery	2.61	English	Y	C		NAT	S					PT		NR	NURSING RESEARCH	ESO	N	SI
515		https://www.scopus.com/inward/record.uri?eid=2-s2.0-79851499525&partnerID=40&md5=714036190a2ee3a87af92ba890f5f86c	JVUPNNQJ	2010	The prevention of contaminated blood cultures [La prevenzione della contaminazione delle emocolture]	Assistenza Infermieristica e Ricerca	0.603	Italian	Y	C		NAT	S					OT	BLOOD CULTURE	NR	NURSING RESEARCH	ESO	N	SI
516		https://www.scopus.com/inward/record.uri?eid=2-s2.0-0035070633&partnerID=40&md5=52c84617fb8b51869d86d315f68c49d7	GYDT3RHW	2001	The process of "sense-making" in nursing and in literature. Research and analysis of health care situations in several works of Russian authors of the 19th century [Il processo di "Sense-Making" nell'infermieristica e nella letteratura. Ricerca ed analisi delle situazioni assistenziali in alcune opere di autori russi dell'ottocento.]	Professioni infermieristiche	0.204	Italian	Y	B		NAT	P	QUAL	NS			NU		NR	NURSING RESEARCH	ENDO	N	SI
517	10.1007/s00038-020-01463-7	https://www.scopus.com/inward/record.uri?eid=2-s2.0-85090189511&doi=10.1007%2fs00038-020-01463-7&partnerID=40&md5=801fa1eb4b54a8f03c5e7fc340e459b3	9XWKC2C2	2020	The psychosocial impact of flu influenza pandemics on healthcare workers and lessons learnt for the COVID-19 emergency: a rapid review	International Journal of Public Health	2.419	English	Y	C		INT	S					OT	HEALTH CARE OPERATORS	Y	NURSING RESEARCH	ESO	Y	SI
518		https://www.scopus.com/inward/record.uri?eid=2-s2.0-58149374097&partnerID=40&md5=0a953b282324ad9c036051ff104ef586	NKWGFQCY	2008	The quality of health care perceived by diabetes patients in the Abruzzo region [La qualità dell'assistenza sanitaria percepita dalle persone con diabete nella regione Abruzzo.]	Professioni infermieristiche	0.204	Italian	Y	C		NAT	P	QUAN	OS			PT		NR	NURSING RESEARCH	ESO	N	SI
519	10.7429/pi.2018.711030	https://www.scopus.com/inward/record.uri?eid=2-s2.0-85057553774&doi=10.7429%2fpi.2018.711030&partnerID=40&md5=db7f9f39aa359d7c7aebaa0dd4090681	TVJAELFL	2018	The quality of life as perceived by older people. Results of a phenomenological study [La qualità di vita raccontata dagli anziani. Risultati di una ricerca fenomenologica]	Professioni infermieristiche	0.204	Italian	Y	C		NAT	P	QUAL	FE			PO		NR	NURSING RESEARCH	ESO	N	SI
520	10.23750/abm.v88i1-S.6284	https://www.scopus.com/inward/record.uri?eid=2-s2.0-85026811963&doi=10.23750%2fabm.v88i1-S.6284&partnerID=40&md5=e6e058e2e536d49b8d6668bdc7a378f5	Z7VQQ35I	2017	The quality of nursing in intensive care: A development of a rating scale	Acta Biomedica	1.373	English	Y	C		NAT	P	QUAN	ID			NU		NR	NURSING RESEARCH	ENDO	N	SI
521	10.1111/jnu.12151	https://www.scopus.com/inward/record.uri?eid=2-s2.0-84940793492&doi=10.1111%2fjnu.12151&partnerID=40&md5=2acd11ddb141f247eeb09b941aaadf6e	TRX9WK7S	2015	The Quality of Nurses' Work Environment and Workforce Outcomes From the Perspective of Swiss Allied Healthcare Assistants and Registered Nurses: A Cross-Sectional Survey	Journal of Nursing Scholarship	2.655	English	Y	C		INT	P	QUAN	OS			NU; OT	HEALTHCARE ASSISTANT	NR	NURSING RESEARCH	ENDO	N	SI
522	10.1016/j.ijnurstu.2015.05.005	https://www.scopus.com/inward/record.uri?eid=2-s2.0-84955170002&doi=10.1016%2fj.ijnurstu.2015.05.005&partnerID=40&md5=d7c1e8fda76332d060d7af354d443436	DSRETGV5	2014	The relationship of staffing and work environment with implicit rationing of nursing care in Swiss nursing homes - A cross-sectional study	International Journal of Nursing Studies	3.783	English	Y	A		INT	P	QUAN	OS			NU; OT	DIRECR CARE WORKERS	Y	NURSING RESEARCH	ENDO	Y	SI
523	10.1007/s00520-018-4611-5	https://www.scopus.com/inward/record.uri?eid=2-s2.0-85062146038&doi=10.1007%2fs00520-018-4611-5&partnerID=40&md5=a4524a28042cd9f7aa648aa0c8bfb124	DLY3829W	2019	The role of depression and emotion regulation on parenting stress in a sample of mothers with cancer	Supportive Care in Cancer	2.635	English	Y	C	DEPRESSION AND PARENTING STRESS	NAT	P	QUAN	OS			PT		NR	NURSING RESEARCH	ESO	N	SI
524	10.1080/00224545.2016.1176552	https://www.scopus.com/inward/record.uri?eid=2-s2.0-84964999900&doi=10.1080%2f00224545.2016.1176552&partnerID=40&md5=83890fcb51e01b5085c63bb570ff7350	W6BFLUQD	2017	The role of ingroup threat and conservative ideologies on prejudice against immigrants in two samples of Italian adults	Journal of Social Psychology	1.241	English	Y	A	PREJUDICE AGAINST IMMIGRANTS	NAT	P	QUAN	OS			OT	NON -STUDENT ITALIAN ADULTS AND HALTCARE PROFESSIONALS	NR	NURSING RESEARCH	ESO	N	SI
525		https://www.scopus.com/inward/record.uri?eid=2-s2.0-14544282553&partnerID=40&md5=c4bf07a7227ccf67988063198cbb99d8	HMT76MSF	2004	The role of nursing in the current health and social health system: nursing management in Italy [La funzione infermieristica nell'attuale sistema sanitario e socio-sanitario: quali assetti per il management infermieristico in Italia.]	Professioni infermieristiche	0.204	Italian	Y	A		NAT	P	QUAL	NS			NU		NR	NURSING RESEARCH	ENDO	N	SI
526	10.1007/s12020-015-0775-7	https://www.scopus.com/inward/record.uri?eid=2-s2.0-84944916358&doi=10.1007%2fs12020-015-0775-7&partnerID=40&md5=43d261d923efdca0746e634012130ec0	NXEX8DJF	2016	The role of patient education in the prevention and management of type 2 diabetes: an overview	Endocrine	3.235	English	Y	B		NAT	S					PT		NR	NURSING RESEARCH	ESO	N	SI
527	10.1111/jonm.12323	https://www.scopus.com/inward/record.uri?eid=2-s2.0-84959334874&doi=10.1111%2fjonm.12323&partnerID=40&md5=f1823f407e24da2665647c2a766e448a	ILRN2GDS	2016	The role of professional and team commitments in nurse-physician collaboration	Journal of Nursing Management	2.243	English	Y	A		NAT	P	QUAN	OS			NU; OT	PHYSICIANS (DOCTORS), PHYSIOTHERAPISTS	N	NURSING RESEARCH	ENDO	N	SI
528	10.1186/1472-6920-14-106	https://www.scopus.com/inward/record.uri?eid=2-s2.0-84901772173&doi=10.1186%2f1472-6920-14-106&partnerID=40&md5=be38a41583cc2fa12860615c46b3e6d4	NH6B2DD9	2014	The role of simulation in developing communication and gestural skills in medical students	BMC Medical Education	1.831	English	Y	B		NAT	P	QUAN	OS			NU; OT	PHYSICIANS (DOCTORS), PHYSIOTHERAPISTS	NR	NURSING RESEARCH	ESO	N	SI
529	10.1111/jspn.12292	https://www.scopus.com/inward/record.uri?eid=2-s2.0-85083462896&doi=10.1111%2fjspn.12292&partnerID=40&md5=7d1514b423d5403c8386c590b8a7bb98	EJQI6QLS	2020	The role of weighing-bathing sequence and postmenstrual age in eliciting adaptive/maladaptive responses in very low birth weight preterm infants	Journal for Specialists in Pediatric Nursing	1.154	English	Y	C		NAT	P	QUAN	OS			PT		NR	NURSING RESEARCH	ESO	N	SI
530	10.1016/j.urology.2009.11.019	https://www.scopus.com/inward/record.uri?eid=2-s2.0-77952722788&doi=10.1016%2fj.urology.2009.11.019&partnerID=40&md5=05f91e57426817f9acc07f4effa1f378	Q3YGFY4N	2010	The Role of Uroflowmetry Biofeedback and Biofeedback Training of the Pelvic Floor Muscles in the Treatment of Recurrent Urinary Tract Infections in Women With Dysfunctional Voiding: A Randomized Controlled Prospective Study	Urology	1.924	English	Y	C		NAT	P	QUAN	ES			PT		NR	NURSING RESEARCH	ESO	N	SI
531	10.1702/2676.27421	https://www.scopus.com/inward/record.uri?eid=2-s2.0-85017520998&doi=10.1702%2f2676.27421&partnerID=40&md5=83b95ee0a58ebcc0bbef9b7ff78db19b	GNDPVBHP	2017	The scenario of pain: From the new insights of physiopathology to a personalized management [Lo scenario del dolore - Dalle novità fisiopatologiche generali alla gestione personalizzata]	Assistenza Infermieristica e Ricerca	0.603	Italian	Y	C		NAT	S					PT		NR	NURSING RESEARCH	ESO	N	SI
532	10.1038/srep40763	https://www.scopus.com/inward/record.uri?eid=2-s2.0-85082366931&doi=10.1038%2fsrep40763&partnerID=40&md5=3f654d88507fb4da88cd37ac950191f7	6B34SSFK	2017	Optical coherence tomography angiography microvascular findings in macular edema due to central and branch retinal vein occlusions	Scientific reports	3.998	English	Y	C		INT	P	QUAN	OS			PT		NR	NURSING RESEARCH	ESO	N	SI
533	10.3109/01460862.2013.779766	https://www.scopus.com/inward/record.uri?eid=2-s2.0-84878889962&doi=10.3109%2f01460862.2013.779766&partnerID=40&md5=66e5a3541439332f393dd511f575cc3f	T3F8LSX7	2013	Pediatric nursing in italy: Struggling to survive	Comprehensive Child and Adolescent Nursing	0.754	English	Y	A		NAT	P	QUAL	NS			NU		NR	NURSING RESEARCH	ENDO	N	SI
534	10.1016/j.ijnurstu.2020.103574	https://www.scopus.com/inward/record.uri?eid=2-s2.0-85082827281&doi=10.1016%2fj.ijnurstu.2020.103574&partnerID=40&md5=e993d559b01155b0ba450a2042dd3e69	JYYL5LJK	2020	Patient and caregiver contributions to self-care in multiple chronic conditions: A multilevel modelling analysis	International Journal of Nursing Studies	3.783	English	Y	C		INT	P	QUAN	OS			PT		N	NURSING RESEARCH	ESO	N	SI
535		https://www.scopus.com/inward/record.uri?eid=2-s2.0-56349159667&partnerID=40&md5=df0bca5b4de3c7c6d51cbb8a61b419f8	QPRM6YL9	2008	Pain perception related to venipuncture in children with cystic fibrosis	International Nursing Perspectives	NO IF	English	Y	C		NAT	P	QUAN	OS			PT		NR	NURSING RESEARCH	ESO	N	NO
536	10.1177/0969733018774617	https://www.scopus.com/inward/record.uri?eid=2-s2.0-85047417993&doi=10.1177%2f0969733018774617&partnerID=40&md5=613c960dce44fcfd7bcfc6c005c3d6da	BVHVXCF9	2019	Opportunity to discuss ethical issues during clinical learning experience	Nursing Ethics	2.597	English	Y	B		NAT	P	QUAN	OS			SN		NR	NURSING RESEARCH	ENDO	N	SI
537		https://www.scopus.com/inward/record.uri?eid=2-s2.0-84873174250&partnerID=40&md5=f70c78bef71f1437c242a8d664c42302	IK636MZJ	2012	[Online information supplied by Italian Hospitals and Local Healthcare Units: a descriptive research on their compliance with the guidelines issued by the Italian Ministry of Health]. [L'informazione online fornita dai siti delle Aziende Sanitarie Ospedaliere Italiane: indagine descrittiva sull'aderenza alle linee guida del Ministero della Salute.]	Annali di Igiene	2.07	Italian	Y	A		NAT	P	QUAL	NS			OT	ITALIAN HOSPITAL AND LOCAL HEALTHCARE UNITS	NR	NURSING RESEARCH	ESO	N	SI
538	10.1097/DCC.0000000000000321	https://www.scopus.com/inward/record.uri?eid=2-s2.0-85054058557&doi=10.1097%2fDCC.0000000000000321&partnerID=40&md5=2fd8e0a20e17578110e263af7bf2e08d	Z88A5PUT	2018	Oral care protocols with specialty training lead to safe oral care practices and reduce iatrogenic bleeding in extracorporeal membrane oxygenation patients	Dimensions of Critical Care Nursing	1.259	English	Y	C		INT	P	QUAN	OS			PT		NR	NURSING RESEARCH	ESO	N	SI
539		https://www.scopus.com/inward/record.uri?eid=2-s2.0-85007557079&partnerID=40&md5=5b742538fdaeb171e1b6cb8c61968cc2	Z2JZZFCY	2016	Organizational features influencing health worker's fulfillment in an an Alzhemer Center and in a nursing home [Le caratteristiche organizzative che influenzano il benessere lavorativo degli operatori di un Centro Alzheimer e di una RSA]	Giornale Italiano di Medicina del Lavoro ed Ergonomia	0.385	Italian	Y	A		NAT	P	QUAN	OS			NU; OT	HEALTH CARE OPERATORS	NR	NURSING RESEARCH	ESO	N	SI
540	10.1016/j.healun.2015.08.011	https://www.scopus.com/inward/record.uri?eid=2-s2.0-84954078277&doi=10.1016%2fj.healun.2015.08.011&partnerID=40&md5=0e8c697cb3438786cdec5b9c9e09fb26	XCXZNAW5	2016	Optical coherence tomography for characterization of cardiac allograft vasculopathy in late survivors of pediatric heart transplantation	Journal of Heart and Lung Transplantation	7.865	English	Y	D		NAT	P	QUAN	OS			PT		NR	CLINICAL RESEARCH	ESO	N	SI
541	10.1721/3124.31053	https://www.scopus.com/inward/record.uri?eid=2-s2.0-85064826905&doi=10.1721%2f3124.31053&partnerID=40&md5=fbcacbe6bf3d8e85e995274ddfa84473	NCBLAX83	2019	Orphan drugs: An European production, research and development policies [Farmaci orfani: uno sguardo sulle politiche di produzione e ricerca in ambito europeo]	Giornale Italiano di Farmacia Clinica	0.125	Italian	Y	D		NAT	S					OT	DRUGS	NR	CLINICAL RESEARCH	ESO	N	SI
542	10.1007/s41999-018-0146-z	https://www.scopus.com/inward/record.uri?eid=2-s2.0-85060712900&doi=10.1007%2fs41999-018-0146-z&partnerID=40&md5=17657cb81d7d8b89932d667ea0cb0658	NPM59EH2	2019	Outcomes comparison between hip fracture surgery and elective hip replacement: a propensity score-matched analysis on administrative data	European Geriatric Medicine	1.232	English	Y	D		NAT	P	QUAN	OS			PT		NR	CLINICAL RESEARCH	ESO	N	SI
543	10.1701/2812.28442	https://www.scopus.com/inward/record.uri?eid=2-s2.0-85034212303&doi=10.1701%2f2812.28442&partnerID=40&md5=21c273fe38109977e30843a2f410cdcf	VA55WWIH	2017	OssErvare project: Direct observation of use of the safety surgery checklist in the operating room [Progetto osservare: osservazione diretta dell'uso della safety surgery checklist in sala operatoria]	Recenti Progressi in Medicina	0.346	Italian	Y	C		NAT	P	QUAN	OS			PT		NR	NURSING RESEARCH	ESO	N	SI
544	10.7748/ncyp.2018.e1081	https://www.scopus.com/inward/record.uri?eid=2-s2.0-85056721643&doi=10.7748%2fncyp.2018.e1081&partnerID=40&md5=e40187a85fa269180a169810122f603b	FSA9SVU6	2018	Pain assessment in paediatric intensive care: the Italian COMFORT behaviour scale	Nursing children and young people	0.177	English	Y	C		NAT	P	QUAN	ID			PT		NR	NURSING RESEARCH	ESO	N	SI
545	10.7429/pi.2020.733163	https://www.scopus.com/inward/record.uri?eid=2-s2.0-85099075573&doi=10.7429%2fpi.2020.733163&partnerID=40&md5=4e7ee62b80667ba26b70f702045a8c6a	QGM59M8M	2020	Over-Under Triage in Trauma Team Activation: A retrospective analysis in Asst Monza [Over-Under Triage nell’attivazione del Trauma Team: un’analisi retrospettiva nella ASST Monza]	Professioni infermieristiche	0.204	Italian	Y	C		NAT	P	QUAN	OS			PT		NR	NURSING RESEARCH	ESO	N	SI
546	10.1302/0301-620X.84B1.12211	https://www.scopus.com/inward/record.uri?eid=2-s2.0-0036153490&doi=10.1302%2f0301-620X.84B1.12211&partnerID=40&md5=6d19ccd1ec52d593e43867726e9d244b	IYFQ3V5U	2002	Osteosarcoma of the limb	Journal of Bone and Joint Surgery - Series B	NO IF	English	Y	C		NAT	P	QUAN	OS			PT		NR	NURSING RESEARCH	ESO	N	NO
547	10.7429/pi.2018.714209	https://www.scopus.com/inward/record.uri?eid=2-s2.0-85064839601&doi=10.7429%2fpi.2018.714209&partnerID=40&md5=ac579e63ba9539e3d177dfd8fa79fc01	SU24SM9L	2018	Pain assessment in Down Syndrome patients: a narrative review of the literature [Valutazione del dolore nei pazienti affetti da sindrome di Down: una revisione narrativa della letteratura]	Professioni infermieristiche	0.204	Italian	Y	C		NAT	S					PT		NR	NURSING RESEARCH	ESO	N	SI
548	10.1111/nicc.12576	https://www.scopus.com/inward/record.uri?eid=2-s2.0-85096662943&doi=10.1111%2fnicc.12576&partnerID=40&md5=f298efd0bb51bb192c06bbb6d2a97a52	K6D3DV2Z	2020	Paediatric nursing management of renal replacement therapy: Intensive care nursing or dialysis nursing?	Nursing in Critical Care	2.205	English	Y	A		NAT	P	QUAN	OS			PT		N	NURSING RESEARCH	ESO	N	SI
549	10.4415/ANN180305	https://www.scopus.com/inward/record.uri?eid=2-s2.0-85054068599&doi=10.4415%2fANN180305&partnerID=40&md5=bc3383ee594f926f3c9a0c5d6a196491	KFRQUTYB	2018	Pain prevalence, severity, assessment and management in hospitalized adult patients: A result of a multicenter cross sectional study	Annali dell'Istituto Superiore di Sanita	1.37	English	Y	C		NAT	P	QUAN	OS			PT		NR	NURSING RESEARCH	ESO	N	SI
550	10.1097/NJH.0000000000000515	https://www.scopus.com/inward/record.uri?eid=2-s2.0-85059495893&doi=10.1097%2fNJH.0000000000000515&partnerID=40&md5=1e4eee8135997dc982bb29842673fb90	93KRLDD2	2019	Palliative Care Education in Undergraduate Nursing Curriculum in Italy	Journal of Hospice and Palliative Nursing	0.877	English	Y	B		NAT	P	QUAN	OS			SN		NR	NURSING RESEARCH	ENDO	N	SI
551	10.1016/S1751-7222(08)70021-0	https://www.scopus.com/inward/record.uri?eid=2-s2.0-55049115829&doi=10.1016%2fS1751-7222%2808%2970021-0&partnerID=40&md5=b0c5cbc94985bd15630b4a8a083595e9	3WHDKPKA	2008	Pain management in pediatrics - the OPBG experience	Paediatrics and Child Health	1.71	English	Y	C		NAT	P	QUAL	NS			PT		NR	NURSING RESEARCH	ESO	N	SI
552	10.7429/pi.2016.693174	https://www.scopus.com/inward/record.uri?eid=2-s2.0-85049897071&doi=10.7429%2fpi.2016.693174&partnerID=40&md5=335c3bc628966fa2636e6a986ba5e67f	63KB76RU	2016	Pain management in patients of a Swiss Institute of Oncology and the role of nurses: from programs to reality [La gestione del dolore nei pazienti di un Istituto Oncologico Svizzero e il ruolo degli infermieri: dai programmi alla realtà]	Professioni infermieristiche	0.204	Italian	Y	C		INT	P	QUAN	OS			PT		NR	NURSING RESEARCH	ESO	N	SI
553	10.1136/ard.2004.030254	https://www.scopus.com/inward/record.uri?eid=2-s2.0-21344454474&doi=10.1136%2fard.2004.030254&partnerID=40&md5=1611df6c33ec7695d2afa3733144833f	WL9UVCXF	2005	Paternal and maternal exposure to leflunomide: Pregnancy and neonatal outcome	Annals of the Rheumatic Diseases	16.102	English	Y	D		NAT	P	QUAN	OS			PT; OT	PARENTS	NR	CLINICAL RESEARCH	ESO	N	SI
554	10.1179/joc.2009.21.1.101	https://www.scopus.com/inward/record.uri?eid=2-s2.0-63049087615&doi=10.1179%2fjoc.2009.21.1.101&partnerID=40&md5=d8d1cdbbc0a8589c4116f9afb1d6e2b6	J4ESB7EZ	2009	Parenteral administration of tobramycin for pulmonary exacerbations in cystic fibrosis patients: Toxicity, serum levels and efficacy	Journal of Chemotherapy	1.661	English	Y	D		NAT	P	QUAN	ES			PT		NR	CLINICAL RESEARCH	ESO	N	SI
555	10.1136/bmjopen-2018-021966	https://www.scopus.com/inward/record.uri?eid=2-s2.0-85054453401&doi=10.1136%2fbmjopen-2018-021966&partnerID=40&md5=5d90cb8124765bb69c6a2673c2c1e5c0	IURS3C23	2018	Paradox of self-care gender differences among Italian patients with chronic heart failure: Findings from a real-world cross-sectional study	BMJ Open	2.496	English	Y	C		NAT	P	QUAN	OS			PT		NR	NURSING RESEARCH	ESO	N	SI
556	10.1007/s00520-011-1301-y	https://www.scopus.com/inward/record.uri?eid=2-s2.0-84865172611&doi=10.1007%2fs00520-011-1301-y&partnerID=40&md5=2cf6ed5e0b094d8b738a7701f8cc7a13	EJZG2J3U	2012	Palliative care quality indicators in Italy. What do we evaluate?	Supportive Care in Cancer	2.635	English	Y	A		NAT	P	QUAN	ID			PT		NR	NURSING RESEARCH	ESO	N	SI
557	10.1371/journal.pone.0200532	https://www.scopus.com/inward/record.uri?eid=2-s2.0-85050892439&doi=10.1371%2fjournal.pone.0200532&partnerID=40&md5=a3b65699ec25199842a120ad79dcdf8b	6TTAMED7	2018	Participant perspectives of a home-based palliative approach for people with severe multiple sclerosis: A qualitative study	PLoS ONE	2.74	English	Y	C		NAT	P	QUAL	OQ	INTERVIEW AND FOCUS GROUP		PT; CG; OT	HEALTH CARE OPERATORS	Y	NURSING RESEARCH	ESO	Y	SI
558		https://www.scopus.com/inward/record.uri?eid=2-s2.0-0035495678&partnerID=40&md5=fec714355bec1aed9f198ccadd6a3fcd	EMN5BZDW	2001	PARI-ETLD (Therapeutic Approach and Nursing Research – Epidemiology and Treatment of Decubitus Lesions [PARI-ETLD (Percorsi Assistenziali e Ricerca Infermieristica–Epidemiologia e Trattamento delle Lesioni da Decubito).]	Assistenza infermieristica e ricerca : AIR	0.603	Italian	Y	C		NAT	P	QUAN	ES			NU		NR	NURSING RESEARCH	ENDO	N	SI
559	10.7429/pi.2018.711019	https://www.scopus.com/inward/record.uri?eid=2-s2.0-85057567129&doi=10.7429%2fpi.2018.711019&partnerID=40&md5=440a9d361fbba2f1670b1f236d1113ca	6EEIDFU7	2018	Pathological gambling and internet addiction among nursing students: a pilot study [Gioco d’azzardo patologico e dipendenza da internet tra gli studenti infermieri: uno studio pilota]	Professioni infermieristiche	0.204	Italian	Y	B		NAT	P	QUAN	OS			SN		NR	NURSING RESEARCH	ENDO	N	SI
560	10.1016/j.apnu.2017.11.020	https://www.scopus.com/inward/record.uri?eid=2-s2.0-85035010190&doi=10.1016%2fj.apnu.2017.11.020&partnerID=40&md5=7df3e1aec248eef476f6393aa13760e5	2C59A3ER	2018	Pathological Gambling among Italian Nursing Students	Archives of Psychiatric Nursing	1.266	English	Y	B		NAT	P	QUAN	OS			SN		N	NURSING RESEARCH	ENDO	N	SI
561		https://www.scopus.com/inward/record.uri?eid=2-s2.0-0037299350&partnerID=40&md5=c544b3731b2074eb1c33456fd1e82739	V69P6AUE	2003	Paternal exposure to ribavirin: Pregnancy and neonatal outcome	Antiviral Therapy	2.043	English	Y	D		NAT	P	QUAN	OS			PT; OT	PARENTS	NR	CLINICAL RESEARCH	ESO	N	SI
562	10.1016/j.reprotox.2008.06.003	https://www.scopus.com/inward/record.uri?eid=2-s2.0-48249113932&doi=10.1016%2fj.reprotox.2008.06.003&partnerID=40&md5=49cc7fecb18c877bf1e1ab63abd8c196	428MQ5TX	2008	Paternal exposure and counselling: Experience of a Teratology Information Service	Reproductive Toxicology	3.121	English	Y	C		NAT	P	QUAN	OS			OT	PARENTS	NR	NURSING RESEARCH	ESO	N	SI
563	10.23750/abm.v89i7-S.7737	https://www.scopus.com/inward/record.uri?eid=2-s2.0-85058604232&doi=10.23750%2fabm.v89i7-S.7737&partnerID=40&md5=2b73de0db29343bdb507f87c6d93b0d2	5TY5H4LC	2018	Patient-ventilator asynchronies: Types, outcomes and nursing detection skills	Acta Biomedica	1.373	English	Y	C		INT	P	QUAN	OS			PT		NR	NURSING RESEARCH	ESO	N	SI
564	10.1111/j.1744-1609.2012.00286.x	https://www.scopus.com/inward/record.uri?eid=2-s2.0-84877151250&doi=10.1111%2fj.1744-1609.2012.00286.x&partnerID=40&md5=5e8e86462a1b9c5b37651bcc0003f219	RD46525T	2012	Patient education outcomes in surgery: A systematic review from 2004 to 2010	International Journal of Evidence-Based Healthcare	1.93	English	Y	B		NAT	S					PT		NR	NURSING RESEARCH	ESO	N	SI
565	10.1016/S0959-8049(00)00361-0	https://www.scopus.com/inward/record.uri?eid=2-s2.0-0035144560&doi=10.1016%2fS0959-8049%2800%2900361-0&partnerID=40&md5=3ed2c7061196176e4ca4f305aa103df3	E6NIME3T	2001	Pattern of relapse in patients with osteosarcoma of the extremities treated with neoadjuvant chemotherapy	European Journal of Cancer	7.275	English	Y	D		NAT	P	QUAN	OS			PT		NR	CLINICAL RESEARCH	ESO	N	SI
566	10.1186/s12913-015-0704-8	https://www.scopus.com/inward/record.uri?eid=2-s2.0-84928114008&doi=10.1186%2fs12913-015-0704-8&partnerID=40&md5=62eb7732ecfabdcf4814621bd74ba920	D6DLPQ9B	2015	Patients' perception of dignity in an Italian general hospital: A cross-sectional analysis	BMC Health Services Research	1.987	English	Y	C	PATIENT'S DIGNITY	NAT	P	QUAN	OS			PT		NR	NURSING RESEARCH	ESO	N	SI
567	10.1702/440.5184	https://www.scopus.com/inward/record.uri?eid=2-s2.0-70350449060&doi=10.1702%2f440.5184&partnerID=40&md5=f3fcb9be7885e55e6ad016b725efb5ba	WMXS46GG	2009	Patients in chronic anticoagulation therapy: The organization of an educational program run by nurses and the assessment of patients' satisfaction [Le persone in Terapia Anticoagulante Orale (TAO): Costruzione di un intervento educativo gestito dagli infermieri dei distretti della ASL 3 Genovese e valutazione del gradimento]	Assistenza Infermieristica e Ricerca	0.603	Italian	Y	B		NAT	P	QUAN	OS			PT		NR	NURSING RESEARCH	ESO	N	SI
568	10.1002/ppul.20630	https://www.scopus.com/inward/record.uri?eid=2-s2.0-35348853654&doi=10.1002%2fppul.20630&partnerID=40&md5=76cb2df25088c43af5ccbde1f0030c1f	2N44CD64	2007	Patient risk of contact with respiratory pathogens from inanimate surfaces in a cystic fibrosis outpatient clinic. A prospective study over a four-year period	Pediatric Pulmonology	2.534	English	Y	D		NAT	P	QUAN	OS			PT		NR	CLINICAL RESEARCH	ESO	N	SI
569	10.23736/S0026-4733.20.08472-2	https://www.scopus.com/inward/record.uri?eid=2-s2.0-85096407422&doi=10.23736%2fS0026-4733.20.08472-2&partnerID=40&md5=24896202f5da53c0c3de1bc07cdda7b7	EMXM5JIQ	2020	Patient flow for the management of ostomy patients	Minerva Chirurgica	0.765	English	Y	A		NAT	P	QUAN	OS			NU		NR	NURSING RESEARCH	ENDO	N	SI
570	10.1097/JCN.0000000000000325	https://www.scopus.com/inward/record.uri?eid=2-s2.0-84960193495&doi=10.1097%2fJCN.0000000000000325&partnerID=40&md5=7da5617d0411c3e58a8e5a441e35a27a	JG4KGE52	2017	Patterns of self-care in adults with heart failure and their associations with sociodemographic and clinical characteristics, quality of life, and hospitalizations: A cluster analysis	Journal of Cardiovascular Nursing	1.675	English	Y	C		INT	P	QUAN	OS			PT		NR	NURSING RESEARCH	ESO	N	SI
571	10.2147/PRBM.S279063	https://www.scopus.com/inward/record.uri?eid=2-s2.0-85098879459&doi=10.2147%2fPRBM.S279063&partnerID=40&md5=6cb3d6315e5c60ef29275d477e6c943b	K6BGLC9Z	2020	Perceptions of caring behavior among undergraduate nursing students: A three-cohort observational study	Psychology Research and Behavior Management	2.03	English	Y	B		INT	P	QUAN	OS			SN		N	NURSING RESEARCH	ENDO	N	SI
572	10.1186/1756-0500-7-735	https://www.scopus.com/inward/record.uri?eid=2-s2.0-84932185182&doi=10.1186%2f1756-0500-7-735&partnerID=40&md5=992997a6927cf18a7ee515ad262693a7	AN2YHU89	2014	Perception of venipuncture pain in children suffering from chronic diseases	BMC Research Notes	1.293	English	Y	C		INT	P	QUAN	OS			PT		Y	NURSING RESEARCH	ESO	Y	SI
573	10.1016/j.socscimed.2020.113193	https://www.scopus.com/inward/record.uri?eid=2-s2.0-85089146564&doi=10.1016%2fj.socscimed.2020.113193&partnerID=40&md5=6266193f2c1e6393987ac2c572078721	A6SXUM8P	2020	Perceived social support and health-related quality of life in older adults who have multiple chronic conditions and their caregivers: a dyadic analysis	Social Science and Medicine	3.616	English	Y	C	SOCIAL SUPPORT AND HEALTH-RELATED QUALITY OF LIFE	NAT	P	QUAN	OS			PT; CG		NR	NURSING RESEARCH	ESO	N	SI
574	10.1016/j.hrtlng.2017.09.004	https://www.scopus.com/inward/record.uri?eid=2-s2.0-85031685309&doi=10.1016%2fj.hrtlng.2017.09.004&partnerID=40&md5=6d1f1da4ef5b2871955099774224c148	MIB878WK	2018	Patterns of self-care and clinical events in a cohort of adults with heart failure: 1 year follow-up	Heart and Lung: Journal of Acute and Critical Care	NO IF	English	Y	C		INT	P	QUAN	OS			PT		NR	NURSING RESEARCH	ESO	N	NO
575	10.1007/s10900-019-00662-5	https://www.scopus.com/inward/record.uri?eid=2-s2.0-85064635007&doi=10.1007%2fs10900-019-00662-5&partnerID=40&md5=04eb496f6bb072a1296c312125845b24	7CCDTQ5Q	2019	Perception of Choking Injury Risk Among Healthcare Students	Journal of Community Health	1.516	English	Y	B		NAT	P	QUAN	OS			OT	HEALTCARE PROFESSION STUDENTS	NR	NURSING RESEARCH	ESO	N	SI
576		https://www.scopus.com/inward/record.uri?eid=2-s2.0-85078712319&partnerID=40&md5=efd9666ed7a5f9615cce22ffe6871a23	QVASAKY5	2019	Perioperative nutritional support or perioperative fasting? A narrative review	Giornale di Chirurgia	1.035	English	Y	C		NAT	S					PT		NR	NURSING RESEARCH	ESO	N	SI
577	10.1001/archinte.162.3.355	https://www.scopus.com/inward/record.uri?eid=2-s2.0-0037060040&doi=10.1001%2farchinte.162.3.355&partnerID=40&md5=bebe6e758962b470f5cc24157dc70a9e	43YBGR63	2002	Periconceptional exposure to efavirenz and neural tube defects	Archives of Internal Medicine	NO IF	English	Y	D		NAT	P	QUAN	OS			PT		NR	CLINICAL RESEARCH	ESO	N	NO
578	10.2427/13229	https://www.scopus.com/inward/record.uri?eid=2-s2.0-85087788335&doi=10.2427%2f13229&partnerID=40&md5=64d3cc22f3660c1c481f30a8c1f9f40d	SCRNPGPX	2020	Nurses in public health: A profession in continuous evolution	Epidemiology Biostatistics and Public Health	1.056	English	Y	B		NAT	P	QUAL	NS			OT	ITALIAN HOSPITAL AND LOCAL HEALTHCARE UNITS	NR	NURSING RESEARCH	ESO	N	SI
581	10.1177/0969733020964859	https://www.scopus.com/inward/record.uri?eid=2-s2.0-85097064876&doi=10.1177%2f0969733020964859&partnerID=40&md5=c08bb5cd863f5c7f267de109edc81fd0	4RSDZKSS	2020	Nurses' moral distress in end-of-life care: A qualitative study	Nursing Ethics	2.597	English	Y	B		NAT	P	QUAL	FE			NU		NR	NURSING RESEARCH	ENDO	N	SI
582	10.23751/pn.v%vi%i.5330	https://www.scopus.com/inward/record.uri?eid=2-s2.0-85044962476&doi=10.23751%2fpn.v%25vi%25i.5330&partnerID=40&md5=ae820183fc8b3344aa9008c49f4f68ce	I3839AEM	2018	Nutrition in dementia: A challenge for nurses	Progress in Nutrition	0.344	English	Y	C		NAT	S					NU		NR	NURSING RESEARCH	ENDO	N	SI
583	10.7416/ai.2020.2350	https://www.scopus.com/inward/record.uri?eid=2-s2.0-85083071611&doi=10.7416%2fai.2020.2350&partnerID=40&md5=d4f6cc6ffda24c61a8e790058653cca9	49NKCJH9	2020	Nurses' and physicians' opinions on end-of-life: A secon dary analysis from an Italian cross-sectional study	Annali di Igiene	2.07	English	Y	C	THE DESCRIPRION OF EXPERIENCES AND OPINIONS	NAT	P	QUAN	OS			NU; OT	PHYSICIANS (DOCTORS)	N	NURSING RESEARCH	ENDO	N	SI
584	10.23750/abm.v91i6-S.9658	https://www.scopus.com/inward/record.uri?eid=2-s2.0-85086912209&doi=10.23750%2fabm.v91i6-S.9658&partnerID=40&md5=09828f7fc8596bb1335b5b69d63725ca	JD2XEDXA	2020	Nurses’ interventions to promote cancer patient engagement and related outcomes: A systematic review and meta-analysis protocol	Acta Biomedica	1.373	English	Y	C		INT	S					PT		N	NURSING RESEARCH	ESO	N	SI
585	10.7429/pi.2015.6822174	https://www.scopus.com/inward/record.uri?eid=2-s2.0-84964695723&doi=10.7429%2fpi.2015.6822174&partnerID=40&md5=ddabbc967658e48a9ce0296d311479a1	2WLR2H2K	2015	Nurses' experiences of stalking: a narrative review [Il fenomeno dello stalking in ambito infermieristico: una revisione narrativa della letteratura]	Professioni infermieristiche	0.204	Italian	Y	A	STALKING	NAT	S					NU		NR	NURSING RESEARCH	ENDO	N	SI
586	10.1111/jan.13545	https://www.scopus.com/inward/record.uri?eid=2-s2.0-85043355799&doi=10.1111%2fjan.13545&partnerID=40&md5=77697aa926a9998f16aaa602437e7a82	DGWP6LPI	2018	Nurses' beliefs about nursing diagnosis: A study with cluster analysis	Journal of Advanced Nursing	2.561	English	Y	C		INT	P	QUAN	OS			NU		NR	NURSING RESEARCH	ENDO	N	SI
587	10.1016/j.ejon.2015.07.002	https://www.scopus.com/inward/record.uri?eid=2-s2.0-84936885182&doi=10.1016%2fj.ejon.2015.07.002&partnerID=40&md5=bd9e47f37483c6e53100d7e9d0b45ed2	82EARNDV	2014	Nursing care dependence in the experiences of advanced cancer inpatients	European Journal of Oncology Nursing	1.876	English	Y	C		NAT	P	QUAL	FE			PT		NR	NURSING RESEARCH	ESO	N	SI
588	10.1111/jonm.13194	https://www.scopus.com/inward/record.uri?eid=2-s2.0-85096665214&doi=10.1111%2fjonm.13194&partnerID=40&md5=251534f917514db1582a73960856c0b1	YIDSU3AJ	2020	Lessons from Italian front-line nurses' experiences during the COVID-19 pandemic: A qualitative descriptive study	Journal of Nursing Management	2.243	English	Y	A		INT	P	QUAL	NS			OT	ITALIAN HOSPITAL AND LOCAL HEALTHCARE UNITS	NR	NURSING RESEARCH	ESO	N	SI
589		https://www.scopus.com/inward/record.uri?eid=2-s2.0-80053502156&partnerID=40&md5=1edf5c47bbeada03cf1ff1e8895880b3	F68ULG2Q	2009	Italian validation of the Frommelt Attitudes Toward Care of the Dying Scale form B (FACTOD form B-I) [Validazione Italiana del Frommelt Attitudes Toward Care of the Dying Scale form B (FACTOD form B-I)]	International Nursing Perspectives	NO IF	Italian	Y	C		NAT	P	QUAN	ID			SN; OT	MEDICINE STUDENTS	NR	NURSING RESEARCH	ESO	N	NO
590	10.1111/jnu.12600	https://www.scopus.com/inward/record.uri?eid=2-s2.0-85091043213&doi=10.1111%2fjnu.12600&partnerID=40&md5=2f33c6ae0d636c9bdb1aeb41f0d4b308	CU4W4KMI	2020	Italian Nurses’ Attitudes Towards Neonatal Palliative Care: A Cross-Sectional Survey	Journal of Nursing Scholarship	2.655	English	Y	A	NURSES' ATTITUDES	INT	P	QUAN	OS			NU		NR	NURSING RESEARCH	ENDO	N	SI
591	10.32604/CHD.2020.012438	https://www.scopus.com/inward/record.uri?eid=2-s2.0-85102013712&doi=10.32604%2fCHD.2020.012438&partnerID=40&md5=16d31d107be4c6f4fa337352be7c4aee	RV7SBGTN	2020	Italian validation of the healthcare needs scale for youth with congenital heart disease and its short-form development	Congenital Heart Disease	1.663	English	Y	C		NAT	P	QUAN	ID			PT		NR	NURSING RESEARCH	ESO	N	SI
592	10.1186/s12912-020-0399-y	https://www.scopus.com/inward/record.uri?eid=2-s2.0-85079364009&doi=10.1186%2fs12912-020-0399-y&partnerID=40&md5=5e5dbffd9e2e0442241755d1f0c50da9	X7JR2IJV	2020	Linguistic-cultural validation of the oral health assessment tool (OHAT) for the Italian context	BMC Nursing	1.846	English	Y	C		NAT	P	QUAN	ID			PT; OT	INMATES	Y	NURSING RESEARCH	ESO	Y	SI
593	10.1111/jan.12883	https://www.scopus.com/inward/record.uri?eid=2-s2.0-84959465079&doi=10.1111%2fjan.12883&partnerID=40&md5=c435e898cee3cb20a7a5b030fcb57281	PCVLEXV2	2016	Investigating the use of Barrows Cards to improve self-management and reduce healthcare costs in adolescents with blood cancer: A pilot study	Journal of Advanced Nursing	2.561	English	Y	C		NAT	P	MM				PT		N	NURSING RESEARCH	ESO	N	SI
594	10.1702/1338.14853	https://www.scopus.com/inward/record.uri?eid=2-s2.0-84886662852&doi=10.1702%2f1338.14853&partnerID=40&md5=63ee8cb457588e4c46ed960619a7bb17	GB98DL5Y	2013	Invasive and non invasive ventilation: Impact on nursing workload [Ventilazione invasiva e non invasiva: Impatto sul carico di lavoro infermieristico]	Assistenza Infermieristica e Ricerca	0.603	English; Italian	Y	C		NAT	P	QUAN	OS			PT		NR	NURSING RESEARCH	ESO	N	SI
595	10.1177/0269216317731571	https://www.scopus.com/inward/record.uri?eid=2-s2.0-85042079568&doi=10.1177%2f0269216317731571&partnerID=40&md5=ed338b585c7d1d7ae3f35302cfcb4551	ZLG8IKWQ	2018	Is early integration of palliative care feasible and acceptable for advanced respiratory and gastrointestinal cancer patients? A phase 2 mixed-methods study	Palliative Medicine	3.739	English	y	C		NAT	P	MM				PT; OT	PARENTS AND ONCOLOGIST	NR	NURSING RESEARCH	ESO	N	SI
596	10.1016/j.reprotox.2005.04.004	https://www.scopus.com/inward/record.uri?eid=2-s2.0-21744434373&doi=10.1016%2fj.reprotox.2005.04.004&partnerID=40&md5=951f9b5f446d1174d63b9b00c67cc02a	U5WYRMVW	2005	Ionizing radiations in pregnancy and teratogenesis: A review of literature	Reproductive Toxicology	3.121	English	Y	D		NAT	S					PT		Y	CLINICAL RESEARCH	ESO	Y	SI
597	10.1016/j.jhin.2006.02.021	https://www.scopus.com/inward/record.uri?eid=2-s2.0-33746714923&doi=10.1016%2fj.jhin.2006.02.021&partnerID=40&md5=7c9e571e11f5c78d2df22ca995884a32	9KHPG4U4	2006	Isolation measures for prevention of infection with respiratory pathogens in cystic fibrosis: a systematic review	Journal of Hospital Infection	3.271	English	Y	D		NAT	S					PT		NR	CLINICAL RESEARCH	ESO	N	SI
598	10.1159/000079657	https://www.scopus.com/inward/record.uri?eid=2-s2.0-8344272186&doi=10.1159%2f000079657&partnerID=40&md5=eeb808c8b1196040371a98cc0b10bb86	HUZK86HH	2004	Is there significant improvement in neonatal outcome after treating pPROM mothers with amnio-infusion?	Biology of the Neonate	NO IF	English	Y	D		NAT	P	QUAN	ES			PT		NR	CLINICAL RESEARCH	ESO	N	NO
599	10.7429/pi.2020.732098	https://www.scopus.com/inward/record.uri?eid=2-s2.0-85092608037&doi=10.7429%2fpi.2020.732098&partnerID=40&md5=72f2b485abd6dc77695915de378cfee4	W9D2H8SB	2020	Italian Validation of Evidence Based Practice Evaluation Competence Questionnaire (EBP-COQ) [Validazione per il contesto italiano dell’Evidence Based Practice Evaluation Competence Questionnaire (EBP-COQ)]	Professioni infermieristiche	0.204	Italian	Y	B		NAT	P	QUAN	ID			SN		NR	NURSING RESEARCH	ENDO	N	SI
600	10.1007/s10151-019-02099-3	https://www.scopus.com/inward/record.uri?eid=2-s2.0-85074556085&doi=10.1007%2fs10151-019-02099-3&partnerID=40&md5=97045449acc207d6f1a4693edc9a56af	27M3XKSW	2019	Italian guidelines for the surgical management of enteral stomas in adults	Techniques in Coloproctology	2.721	English	Y	C		NAT	S					PT		Y	NURSING RESEARCH	ESO	Y	SI
601	10.7429/pi.2017.704231	https://www.scopus.com/inward/record.uri?eid=2-s2.0-85057113216&doi=10.7429%2fpi.2017.704231&partnerID=40&md5=88410fcca71496a4103cc69f7f2d7586	94DMLKUK	2017	Isolation precautions in multi drug resistent infections and nursing workload in a general intensive care unit [Misure di isolamento per infezioni da microorganismi multiresistenti e carico di lavoro infermieristico in una terapia intensiva polivalente]	Professioni infermieristiche	0.204	Italian	Y	C		NAT	P	QUAN	OS			PT		NR	NURSING RESEARCH	ESO	N	SI
602	10.7429/pi.2017.703150	https://www.scopus.com/inward/record.uri?eid=2-s2.0-85057104070&doi=10.7429%2fpi.2017.703150&partnerID=40&md5=178cf3188838979167397e10f0666609	XSPYYETA	2017	Is repositioning regimen effective to prevent pressure injuries? Synopsis of systematic reviews [Il regime di riposizionamento è efficace per la prevenzione di lesioni da pressione? Sinossi di revisioni sistematiche]	Professioni infermieristiche	0.204	Italian	Y	C		NAT	S					PT		NR	NURSING RESEARCH	ESO	N	SI
603	10.1038/cddis.2017.253	https://www.scopus.com/inward/record.uri?eid=2-s2.0-85033562688&doi=10.1038%2fcddis.2017.253&partnerID=40&md5=e9d4a5c1242e8937f7d3c3f74b63122a	NZWUPWRV	2017	Knockdown of miR-128a induces Lin28a expression and reverts myeloid differentiation blockage in acute myeloid leukemia	Cell Death and Disease	6.304	English	Y	D		NAT	P	QUAN	OS			PT		Y	CLINICAL RESEARCH	ESO	Y	SI
604	10.1186/s12909-017-1032-y	https://www.scopus.com/inward/record.uri?eid=2-s2.0-85034443568&doi=10.1186%2fs12909-017-1032-y&partnerID=40&md5=a7048d315f369d156ce65f56ea7a33fd	YA759ATB	2017	Italian version of Nursing Students' Perception of Instructor Caring (I-NSPIC): Assessment of reliability and validity	BMC Medical Education	1.831	English	Y	B		NAT	P	QUAN	ID			SN		N	NURSING RESEARCH	ENDO	N	SI
605		https://www.scopus.com/inward/record.uri?eid=2-s2.0-84964220751&partnerID=40&md5=059ea4a16f928ee35c5e34917b22b499	ZPXF9R6T	2016	Italian validation of the chemotherapy induced taste alteration scale [Validazione Italiana della Chemotherapy Induced Taste Alteration Scale (CiTAS)]	Assistenza Infermieristica e Ricerca	0.603	Italian	Y	C		NAT	P	QUAN	ID			PT		NR	NURSING RESEARCH	ESO	N	SI
606	10.1016/j.ijpam.2020.04.002	https://www.scopus.com/inward/record.uri?eid=2-s2.0-85087056441&doi=10.1016%2fj.ijpam.2020.04.002&partnerID=40&md5=b10dc449d2343fc388a95ae5161d3d64	G2TEEQS7	2020	Italian nurses knowledge and attitudes towards fatigue in pediatric onco-hematology: A cross-sectional nationwide survey	International Journal of Pediatrics and Adolescent Medicine	NO IF	English	Y	C		NAT	P	QUAN	OS			NU		NR	NURSING RESEARCH	ENDO	N	NO
607	10.23749/mdl.v109i4.7101	https://www.scopus.com/inward/record.uri?eid=2-s2.0-85053471161&doi=10.23749%2fmdl.v109i4.7101&partnerID=40&md5=c4abbce20d5b76d87cb6b54daf98a359	ZI9UBQR4	2018	Italian version of the assessment of interprofessional team collaboration scale II (I-AITCS II): A multiphase study of validity and reliability amongst healthcare providers [«versione italiana della scala di valutazione della collaboratività di team interprofessionale II (I-AITCS II): studio multifase di validazione ed affidabilità tra personale sanitario»]	Medicina del Lavoro	0.978	English	Y	A		NAT	P	QUAN	ID			OT	HEALTH CARE OPERATORS	NR	NURSING RESEARCH	ESO	N	SI
608	10.23750/abm.v88i4.6341	https://www.scopus.com/inward/record.uri?eid=2-s2.0-85040640613&doi=10.23750%2fabm.v88i4.6341&partnerID=40&md5=0efd9d68cb1a7d5bd9a034c3a49c1236	GH9HX2NJ	2017	Italian version of dyspnoea-12: Cultural-linguistic validation, quantitative and qualitative content validity study	Acta Biomedica	1.373	English	Y	C		INT	P	QUAN	ID			PT		NR	NURSING RESEARCH	ESO	N	SI
609	10.4415/ANN_18_02_03	https://www.scopus.com/inward/record.uri?eid=2-s2.0-85048575652&doi=10.4415%2fANN_18_02_03&partnerID=40&md5=ac99320dc30b20bfd9a4fa6b036e508e	5K6PWDSR	2018	Knowledge of gestational alcohol drinking risks: Results from a survey among Italian secondary school students	Annali dell'Istituto Superiore di Sanita	1.37	English	Y	C		NAT	S					PO		Y	NURSING RESEARCH	ESO	Y	SI
610	10.1016/j.nedt.2015.04.002	https://www.scopus.com/inward/record.uri?eid=2-s2.0-84930089208&doi=10.1016%2fj.nedt.2015.04.002&partnerID=40&md5=f4d56b2716317d1299e48703c4b632cb	M6VRCLQK	2015	Knowledge and competence with patient safety as perceived by nursing students: The findings of a cross-sectional study	Nurse Education Today	2.49	English	Y	B		NAT	P	QUAN	OS			SN		NR	NURSING RESEARCH	ENDO	N	SI
611	10.3390/vaccines8020248	https://www.scopus.com/inward/record.uri?eid=2-s2.0-85086414856&doi=10.3390%2fvaccines8020248&partnerID=40&md5=920e6ac7fb20dba1ab32f124e4daa5fc	IELAR5D7	2020	Knowledge and attitude towards vaccination among healthcareworkers: A multicenter cross-sectional study in a southern italian region	Vaccines	4.086	English	Y	B		NAT	P	QUAN	OS			OT	HEALTH CARE OPERATORS	NR	NURSING RESEARCH	ESO	N	SI
613	10.22514/sv111.052016.13	https://www.scopus.com/inward/record.uri?eid=2-s2.0-85019239523&doi=10.22514%2fsv111.052016.13&partnerID=40&md5=a79b5abaaf90ce902bc684d7458bb6a4	TVSK2JF8	2016	Knowledge, attitudes, behaviour and training needs of ICU nurses on medication errors in the use of IV drugs: A pilot study	Signa Vitae	0.338	English	Y	B		NAT	P	QUAN	OS			NU		Y	NURSING RESEARCH	ENDO	Y	SI
614	10.1016/j.aogh.2016.10.002	https://www.scopus.com/inward/record.uri?eid=2-s2.0-85007017538&doi=10.1016%2fj.aogh.2016.10.002&partnerID=40&md5=7a83ec85a2cfdcab36ff509cd2cfeb73	5GER6FU7	2016	Knowledge, Attitudes, and Practices Related to Schistosomiasis Among Children in Northern Senegal	Annals of Global Health	1.192	English	Y	B		INT	P	QUAN	OS			OT	SCHOOLCHILDREN	Y	NURSING RESEARCH	ESO	Y	SI
615		https://www.scopus.com/inward/record.uri?eid=2-s2.0-84878002734&partnerID=40&md5=7b99f8423d8901918a32cd7b391e0d7e	4EEKR5KI	2013	Laparoscopic management of a large, twisted, ovarian dermoid cyst during pregnancy: A case report	Journal of Reproductive Medicine	0.153	English	Y	D		NAT	P	QUAN	OS			PT		NR	CLINICAL RESEARCH	ESO	N	SI
616	10.7429/pi.2019.723186	https://www.scopus.com/inward/record.uri?eid=2-s2.0-85077310236&doi=10.7429%2fpi.2019.723186&partnerID=40&md5=de6ec4d6c2f7eb87974e6310f29f794f	UDYZCW6P	2019	La rilevazione e il trattamento del dolore durante le procedure di emodinamica e elettrofisiologia: uno studio descrittivo multicentrico [Measurement and management of pain during coronary interventions and electrophysiology procedures: a multicentric descriptive study]	Professioni infermieristiche	0.204	Italian	Y	C		NAT	P	QUAN	OS			PT		NR	NURSING RESEARCH	ESO	N	SI
617	10.7416/ai.2018.2253	https://www.scopus.com/inward/record.uri?eid=2-s2.0-85055613273&doi=10.7416%2fai.2018.2253&partnerID=40&md5=8f81bfebc28c8203f1ba0164b00e71c1	8YZHUT2M	2018	Knowledge, experiences, and attitudes toward Mantoux test among medical and health professional students in Italy: A cross-sectional study	Annali di Igiene	2.07	English	Y	C		NAT	P	QUAN	OS			SN; OT	MEDICAL, DENTISTRY AND OTHER HEALTH PROFESSION'S STUDENTS	NR	NURSING RESEARCH	ESO	N	SI
618	10.1016/j.apnr.2017.10.002	https://www.scopus.com/inward/record.uri?eid=2-s2.0-85031499917&doi=10.1016%2fj.apnr.2017.10.002&partnerID=40&md5=e096bfae9ee4b24e6667ee7f0941fc9f	89P9PDMD	2017	Knowledge, behaviours, training and attitudes of nurses during preparation and administration of intravenous medications in intensive care units (ICU). A multicenter Italian study	Applied Nursing Research	1.612	English	Y	C		NAT	P	QUAN	OS			NU		Y	NURSING RESEARCH	ENDO	Y	SI
619		https://www.scopus.com/inward/record.uri?eid=2-s2.0-70350443402&partnerID=40&md5=6a5a3c936d928e0b9b4d77a1dd8a08fd	NP4V5WRJ	2009	Learning assessment in the nursing process [Valutazione dell'apprendimento del processo di assistenza infermieristica.]	Professioni infermieristiche	0.204	Italian	Y	B		NAT	P	QUAN	ID			SN		NR	NURSING RESEARCH	ENDO	N	SI
620	10.1714/1038.11321	https://www.scopus.com/inward/record.uri?eid=2-s2.0-84861032429&doi=10.1714%2f1038.11321&partnerID=40&md5=4ac7fbb5d123b0553c57ddb1652bb547	Y66P47VF	2012	Late stent thrombosis visualized with three-dimensional optical coherence tomography image reconstruction [Trombosi tardiva di stent visualizzata con ricostruzione tridimensionale mediante tomografia a coerenza ottica]	Giornale Italiano di Cardiologia	0.363	Italian	Y	D		NAT	P	QUAN	OS			PT		NR	CLINICAL RESEARCH	ESO	N	SI
621	10.1016/j.ajo.2004.03.002	https://www.scopus.com/inward/record.uri?eid=2-s2.0-3843135138&doi=10.1016%2fj.ajo.2004.03.002&partnerID=40&md5=65ab0263b62fe905f6c390e2e4144b23	XKY4R65L	2004	Latanoprost exposure in pregnancy	American Journal of Ophthalmology	4.013	English	Y	D		NAT	P	QUAN	OS			PT		NR	CLINICAL RESEARCH	ESO	N	SI
622	10.1714/2803.28365	https://www.scopus.com/inward/record.uri?eid=2-s2.0-85032910623&doi=10.1714%2f2803.28365&partnerID=40&md5=7bfb49719fd827301f88f50393cc65b6	DRGN3K9L	2017	Lack of association between LDL-cholesterol and carotid intima-media thickness in elderly women [II colesterolo LDL non è associato ad ispessimento medio-intimale carotideo nelle donne anziane]	Giornale Italiano di Cardiologia	0.363	English; Italian	Y	D		NAT	P	QUAN	OS			PT		NR	CLINICAL RESEARCH	ESO	N	SI
623	10.1177/0269216315570408	https://www.scopus.com/inward/record.uri?eid=2-s2.0-84930385791&doi=10.1177%2f0269216315570408&partnerID=40&md5=9c9531895e0f77ae2ac6b9aa74caf693	CKMEX3HY	2015	'Less ticking the boxes, more providing support': A qualitative study on health professionals' concerns towards the Liverpool Care of the Dying Pathway	Palliative Medicine	3.739	English	Y	A	HELTH PROFESSIONAL'S CONCERNS	INT	P	QUAL	NS			OT	HEALTH CARE OPERATORS	NR	NURSING RESEARCH	ESO	N	SI
624	10.7429/pi.2016.692084	https://www.scopus.com/inward/record.uri?eid=2-s2.0-85012831841&doi=10.7429%2fpi.2016.692084&partnerID=40&md5=627dcdf9a622bdcc5dc20f121179aad4	SUMZIGQJ	2016	Learning in clinical simulation: observational study on satisfaction perceived by students of nursing [Apprendimento clinico in simulazione: studio osservazionale sulla soddisfazione percepita dagli studenti di infermieristica]	Professioni infermieristiche	0.204	Italian	Y	B	SATISFACTION PERCEIVED	NAT	P	QUAN	OS			SN		NR	NURSING RESEARCH	ENDO	N	SI
625	10.1177/1049732315570116	https://www.scopus.com/inward/record.uri?eid=2-s2.0-84926451725&doi=10.1177%2f1049732315570116&partnerID=40&md5=16a705470f3b3c9aae49f56be5f1d1e0	GKAGVBRZ	2015	Living with and treating rare diseases: Experiences of patients and professional health care providers	Qualitative Health Research	2.623	English	Y	C	EXPERIENXES OF ILNESS	NAT	P	QUAL	NS			PT; OT	HEALTH CARE OPERATORS	NR	NURSING RESEARCH	ESO	N	SI
626	10.4244/EIJ-D-16-00317	https://www.scopus.com/inward/record.uri?eid=2-s2.0-85021150812&doi=10.4244%2fEIJ-D-16-00317&partnerID=40&md5=0eb9dd7bb4a0ea518a3f815e76c31519	IXGXX2JI	2017	Limitations of OCT in identifying and quantifying lipid components: An in vivo comparison study with IVUS-NIRS	EuroIntervention	3.993	English	Y	D		NAT	P	QUAN	OS			PT		NR	CLINICAL RESEARCH	ESO	N	SI
627	10.1007/s10067-016-3414-7	https://www.scopus.com/inward/record.uri?eid=2-s2.0-84989173835&doi=10.1007%2fs10067-016-3414-7&partnerID=40&md5=b6f5436ca47c88c7d8a3dc31fd49ef6b	KWN2Q57B	2017	Lidocaine controls pain and allows safe wound bed preparation and debridement of digital ulcers in systemic sclerosis: a retrospective study	Clinical Rheumatology	2.394	English	Y	C		NAT	P	QUAN	OS			PT		NR	NURSING RESEARCH	ESO	N	SI
628		https://www.scopus.com/inward/record.uri?eid=2-s2.0-84898890580&partnerID=40&md5=935a850ac958c4b6adbdca8c81f61283	P2S5KQ7N	2014	Level of sedation and modifications of vital signs during hygienic care in intensive care unit [Livello di sedazione e alterazioni dei parametri vitali durante le cure igieniche nei pazienti ricoverati in una terapia intensiva polivalente]	Assistenza Infermieristica e Ricerca	0.603	English; Italian	Y	C		NAT	P	QUAN	OS			PT		NR	NURSING RESEARCH	ESO	N	SI
629	10.1702/2621.26951	https://www.scopus.com/inward/record.uri?eid=2-s2.0-85011015653&doi=10.1702%2f2621.26951&partnerID=40&md5=4c1eceb6707724f618e8ad434ce45418	2K2AHKR5	2016	Let me tell you about my little box: Phenomenological study on the experience of living with a totally implantable central venous catheter [“Ti racconto della mia scatoletta”: Studio fenomenologico sull’esperienza di vivere con un catetere venoso centrale totalmente impiantato]	Assistenza Infermieristica e Ricerca	0.603	Italian	Y	C		NAT	P	QUAL	FE			PT		NR	NURSING RESEARCH	ESO	N	SI
630	10.1016/S0140-6736(13)61725-0	https://www.scopus.com/inward/record.uri?eid=2-s2.0-84892562754&doi=10.1016%2fS0140-6736%2813%2961725-0&partnerID=40&md5=38819588cd0e20cc9f8d8bd41588ad84	Z7TKTV75	2014	Liverpool Care Pathway for patients with cancer in hospital: A cluster randomised trial	The Lancet	60.392	English	Y	C		INT	P	QUAN	ES			PT		Y	NURSING RESEARCH	ESO	Y	SI
631	10.2174/1874279301509010020	https://www.scopus.com/inward/record.uri?eid=2-s2.0-84935828516&doi=10.2174%2f1874279301509010020&partnerID=40&md5=0525a582b4ddf108f969454127943f52	WLIUTZDC	2015	Listeria infection in pregnancy: A review of literature	Open Infectious Diseases Journal	NO IF	English	Y	C		NAT	S					PT		NR	NURSING RESEARCH	ESO	N	NO
632	10.1136/bmjopen-2019-030917	https://www.scopus.com/inward/record.uri?eid=2-s2.0-85073613068&doi=10.1136%2fbmjopen-2019-030917&partnerID=40&md5=116ad1bb09d6ed00ec2ebb16a5928711	BCD82TFS	2019	Lifestyles and determinants of perceived health in Italian grown-up/adult congenital heart patients: A cross-sectional and pan-national survey	BMJ Open	2.496	English	Y	C		NAT	P	QUAN	OS			PT		Y	NURSING RESEARCH	ESO	Y	SI
633	10.1302/0301-620X.85B1.12781	https://www.scopus.com/inward/record.uri?eid=2-s2.0-0037272819&doi=10.1302%2f0301-620X.85B1.12781&partnerID=40&md5=7218f0e33d51046dc3dbd5dc2618db00	8Y7RPQK6	2003	Local and systemic control in Ewing's sarcoma of the femur treated with chemotherapy, and locally by radiotherapy and/or surgery	Journal of Bone and Joint Surgery - Series B	4.578	English	Y	D		NAT	S					PT		NR	CLINICAL RESEARCH	ESO	N	SI
634	10.1002/jso.22088	https://www.scopus.com/inward/record.uri?eid=2-s2.0-84856812795&doi=10.1002%2fjso.22088&partnerID=40&md5=03f4e79d04fa83ee1ad658e08a5b2982	RBVDVGMW	2012	Living with rotationplasty Quality of Life in rotationplasty patients from childhood to adulthood	Journal of Surgical Oncology	2.771	English	Y	C		NAT	P	MM				PT		NR	NURSING RESEARCH	ESO	N	SI
635	10.1007/978-3-319-98872-6_29	https://www.scopus.com/inward/record.uri?eid=2-s2.0-85057304088&doi=10.1007%2f978-3-319-98872-6_29&partnerID=40&md5=29cef4c847ca9237dbb8fa1c578ec8d0	AEDHRJ7H	2019	Impact of an electronic nursing documentation system on the nursing process accuracy	Advances in Intelligent Systems and Computing	0.634	English	Y	A		NAT	P	QUAN	ES			OT	NURSING DOCUMENTATIONS	NR	NURSING RESEARCH	ESO	N	SI
636	10.1186/s13054-018-2039-4	https://www.scopus.com/inward/record.uri?eid=2-s2.0-85046641176&doi=10.1186%2fs13054-018-2039-4&partnerID=40&md5=b493da1230f8da173bf79ce79da84903	22LH2XNP	2018	Impact of flow and temperature on patient comfort during respiratory support by high-flow nasal cannula	Critical Care	6.407	English	Y	C		NAT	P	QUAN	ES			PT		Y	NURSING RESEARCH	ESO	Y	SI
638	10.20471/acc.2020.59.02.05	https://www.scopus.com/inward/record.uri?eid=2-s2.0-85094926300&doi=10.20471%2facc.2020.59.02.05&partnerID=40&md5=8a1f530e49d35babe320682c08dc9be2	BCG8E9M4	2020	Implementation of an enhanced recovery program after bariatric surgery: Clinical and cost-effectiveness analysis [Primjena programa ubrzanog oporavka nakon barijatrijske kirurgije: Analiza kliničkih ishoda i isplativosti]	Acta Clinica Croatica	0.532	English	Y	C		NAT	P	QUAN	OS			PT		NR	NURSING RESEARCH	ESO	N	SI
639	10.23749/mdl.v111i5.9766	https://www.scopus.com/inward/record.uri?eid=2-s2.0-85095385230&doi=10.23749%2fmdl.v111i5.9766&partnerID=40&md5=8a049ceafa9bcbf31bb4a50bd3d35e75	8KRASNGP	2020	Impact of wearing a surgical mask on respiratory function in view of a widespread use during COVID-19 outbreak. A case-series study [Impatto dei dispositivi di protezione delle vie respiratorie sulla funzionalità respiratoria in vista di un uso diffuso durante l’epidemia di COVID-19. Una serie di casi]	Medicina del Lavoro	0.978	English	Y	C		NAT	P	QUAN	OS			OT	HEALTH CARE OPERATORS	NR	NURSING RESEARCH	ESO	N	SI
640	10.7429/pi.2019.723192	https://www.scopus.com/inward/record.uri?eid=2-s2.0-85077305986&doi=10.7429%2fpi.2019.723192&partnerID=40&md5=4907377a84f27aa94030afcb3a76b5f0	GPUQX8U7	2019	Impact of the Sign Language for pediatric patients with a tracheostomy [Impatto della lingua dei segni sulla comunicazione per i pazienti pediatrici con tracheostomia]	Professioni infermieristiche	0.204	Italian	Y	C		NAT	S					PT		NR	NURSING RESEARCH	ESO	N	SI
641	10.1111/jocn.12373	https://www.scopus.com/inward/record.uri?eid=2-s2.0-84894236951&doi=10.1111%2fjocn.12373&partnerID=40&md5=392a10b009213a04d72d43396db10a78	ATGJCSYY	2014	Impulsivity in inpatient substance abusers: An exploratory study	Journal of Clinical Nursing	1.972	English	Y	C		NAT	P	QUAN	OS			PT; OT		NR	NURSING RESEARCH	ESO	N	SI
642	10.5301/tj.5000230	https://www.scopus.com/inward/record.uri?eid=2-s2.0-84930727408&doi=10.5301%2ftj.5000230&partnerID=40&md5=9f7004df08f128b1f6d014864a7eeaf5	4MPJ3NQK	2015	Improving physicians' communication skills and reducing cancer patients' anxiety: A quasi-experimental study	Tumori	1.707	English	Y	C		NAT	P	QUAN	ES			PT; OT	PHYSICIANS (DOCTORS)	NR	NURSING RESEARCH	ESO	N	SI
643	10.1038/bmt.2010.184	https://www.scopus.com/inward/record.uri?eid=2-s2.0-79955888915&doi=10.1038%2fbmt.2010.184&partnerID=40&md5=80b1bec0325fa2fdb1d5d1943d64bfe0	AX6W2LWV	2011	Incidence and severity of oral mucositis in patients undergoing haematopoietic SCTresults of a multicentre study	Bone Marrow Transplantation	4.725	English	Y	C		NAT	P	QUAN	OS			PT		NR	NURSING RESEARCH	ESO	N	SI
644	10.1016/j.nedt.2020.104377	https://www.scopus.com/inward/record.uri?eid=2-s2.0-85080067067&doi=10.1016%2fj.nedt.2020.104377&partnerID=40&md5=dffc820aa3f0aba32145f203888a8f24	KIMXX75A	2020	A longitudinal study on caring behaviors of Italian nursing students	Nurse Education Today	2.49	English	Y	B		NAT	P	QUAN	OS			SN		NR	NURSING RESEARCH	ENDO	N	SI
645	10.7429/pi.2014.673180	https://www.scopus.com/inward/record.uri?eid=2-s2.0-84926119594&doi=10.7429%2fpi.2014.673180&partnerID=40&md5=d6c1b8438b8d369b2cfc0a377577b36c	FLELS7DY	2014	A literature review on self-care of chronic illness: definition, assessment and related outcomes	Professioni infermieristiche	0.204	English	Y	C		NAT	S					PT		NR	NURSING RESEARCH	ESO	N	SI
646	10.1702/2676.27419	https://www.scopus.com/inward/record.uri?eid=2-s2.0-85017506246&doi=10.1702%2f2676.27419&partnerID=40&md5=0ef8718fd519694e61b123d5adb311eb	46YUWPC5	2017	A comparison of the most used instruments to assess the quality of clinical learning environments of nursing students [Un confronto degli strumenti di misurazione più utilizzati per valutare la qualità degli ambienti di apprendimento clinico degli studenti infermieri]	Assistenza Infermieristica e Ricerca	0.603	Italian	Y	B		NAT	P	QUAN	OS			SN		NR	NURSING RESEARCH	ENDO	N	SI
647	10.1080/21678707.2017.1284659	https://www.scopus.com/inward/record.uri?eid=2-s2.0-85011258190&doi=10.1080%2f21678707.2017.1284659&partnerID=40&md5=e5b1fdadef45efbb5af5c62c6b3ea225	LHAYQNE3	2017	A concise review of lenalidomide therapy for follicular lymphoma	Expert Opinion on Orphan Drugs	0.805	English	Y	D		NAT	S					PT		NR	CLINICAL RESEARCH	ESO	N	SI
648	10.1053/ejso.2000.1056	https://www.scopus.com/inward/record.uri?eid=2-s2.0-0035098385&doi=10.1053%2fejso.2000.1056&partnerID=40&md5=72a24e90b648d91dd74b3e0b57607a4c	78ECNIKR	2001	A comparison of methods of loco-regional chemotherapy combined with systemic chemotherapy as neo-adjuvant treatment of osteosarcoma of the extremity	European Journal of Surgical Oncology	3.959	English	Y	D		NAT	P	QUAN	ES			PT		NR	CLINICAL RESEARCH	ESO	N	SI
649		https://www.scopus.com/inward/record.uri?eid=2-s2.0-84905190350&partnerID=40&md5=cff83dbc03654b2f93f3cba5d0dadd7b	QQZUW69L	2014	A web-based incident reporting system: a two years' experience in an Italian research and teaching hospital.	Annali di Igiene	2.07	English	Y	A		NAT	P	QUAN	OS			OT	HEALTH CARE OPERATORS	NR	NURSING RESEARCH	ESO	N	SI
650		https://www.scopus.com/inward/record.uri?eid=2-s2.0-76149101600&partnerID=40&md5=09f901dd9a770c7910c39e8942ac8261	Q4RWGU3S	2009	Academic success and failure factors of the nursing students: A narrative literature review [Fattori di successo e di insuccesso accademico degli studenti infermieri: Revisione narrativa della letteratura]	International Nursing Perspectives	NO IF	Italian	Y	B		NAT	S					SN		NR	NURSING RESEARCH	ENDO	N	NO
651	10.1016/j.mayocp.2015.03.025	https://www.scopus.com/inward/record.uri?eid=2-s2.0-84931003455&doi=10.1016%2fj.mayocp.2015.03.025&partnerID=40&md5=050cb24be53373f929c5d6e7dd6e4ee9	WRG9Q3FW	2015	Absolute monocyte count and lymphocyte-monocyte ratio predict outcome in nodular sclerosis Hodgkin lymphoma: Evaluation based on data from 1450 patients	Mayo Clinic Proceedings	6.942	English	Y	D		INT	P	QUAN	OS			PT		NR	CLINICAL RESEARCH	ESO	N	SI
652		https://www.scopus.com/inward/record.uri?eid=2-s2.0-70349578809&partnerID=40&md5=92d66c6d8bb8a1e552c01dc359e44820	T5V5XTUS	2009	Ambulatory care nursing sites in Italy: results of a pilot study [Gli ambulatori infermieristici in Italia: risultati di uno studio pilota.]	Igiene e sanità pubblica	NO IF	Italian	Y	A		NAT	P	QUAN	OS			NU		NR	NURSING RESEARCH	ENDO	N	NO
653	10.1111/all.13299	https://www.scopus.com/inward/record.uri?eid=2-s2.0-85030153191&doi=10.1111%2fall.13299&partnerID=40&md5=668f35d28493da2268c79a5599532565	JCSIZD4H	2018	Altered miR-193a-5p expression in children with cow's milk allergy	Allergy: European Journal of Allergy and Clinical Immunology	8.706	English	Y	D		NAT	P	QUAN	ES			PT		Y	CLINICAL RESEARCH	ESO	Y	SI
654	10.31083/j.ceog.2020.01.5205	https://www.scopus.com/inward/record.uri?eid=2-s2.0-85082179969&doi=10.31083%2fj.ceog.2020.01.5205&partnerID=40&md5=387b8a2c3cc39f85aab49637d7144acc	3ECJ3DVB	2020	Ambulatory blood pressure monitoring during pregnancy: An Italian experience	Clinical and Experimental Obstetrics and Gynecology	0.139	English	Y	C		NAT	P	QUAN	OS			PO		NR	NURSING RESEARCH	ESO	N	SI
655	10.1089/scd.2017.0198	https://www.scopus.com/inward/record.uri?eid=2-s2.0-85041461036&doi=10.1089%2fscd.2017.0198&partnerID=40&md5=1252289f016b8adec9d42a6812303d9f	48FQ2LMQ	2018	Altered Bioenergetic Profile in Umbilical Cord and Amniotic Mesenchymal Stem Cells from Newborns of Obese Women	Stem Cells and Development	3.082	English	Y	D		NAT	P	QUAN	ES			PT		NR	CLINICAL RESEARCH	ESO	N	SI
656	10.3390/ijerph17186863	https://www.scopus.com/inward/record.uri?eid=2-s2.0-85091242374&doi=10.3390%2fijerph17186863&partnerID=40&md5=037a3fb51b1282f1c46ba8268ba2bd53	23T4Q7HU	2020	A historical analysis of randomized controlled trials in rotator cuff tears	International Journal of Environmental Research and Public Health	2.849	English	Y	D		INT	S					PT		N	CLINICAL RESEARCH	ESO	N	SI
657		https://www.scopus.com/inward/record.uri?eid=2-s2.0-84880938309&partnerID=40&md5=1b70688ce933299c7b801991387a43e8	SUXUNSJA	2013	[Comparison between antibacterial coated suture vs standard suture to prevent the surgical site infections]. [Confronto tra sutura con antibatterico vs sutura standard nella prevenzione delle infezioni del sito chirurgico.]	Professioni infermieristiche	0.204	Italian	Y	C		NAT	P	QUAN	OS			PT		NR	NURSING RESEARCH	ESO	N	SI
658	10.2459/JCM.0000000000000280	https://www.scopus.com/inward/record.uri?eid=2-s2.0-84971634639&doi=10.2459%2fJCM.0000000000000280&partnerID=40&md5=4c86241f34361352248031bd929911b9	K5V9D47N	2016	Comparison between intermediate and severe coronary stenoses and clinical outcomes of an OCT-guided PCI strategy	Journal of Cardiovascular Medicine	1.225	English	Y	D		INT	P	QUAN	OS			PT		NR	CLINICAL RESEARCH	ESO	N	SI
659	10.4244/EIJV8I1A25	https://www.scopus.com/inward/record.uri?eid=2-s2.0-84865479726&doi=10.4244%2fEIJV8I1A25&partnerID=40&md5=3bde01ef16347b156fa345a84309c8b0	GEXW4TVH	2012	Coronary artery perforation imaged through 3-dimensional optical coherence tomography	EuroIntervention	3.993	English	Y	D		NAT	P	QUAN	OS			PT		NR	CLINICAL RESEARCH	ESO	N	SI
660		https://www.scopus.com/inward/record.uri?eid=2-s2.0-39749121413&partnerID=40&md5=db3f37e3719b15518d7d002074b22527	PPGKYWUQ	2007	Conversion from intravenous to subcutaneous insulin therapy: Pilot experience in diabetic patients with acute coronary syndrome [Transizione dalla terapia insulinica infusiva a quella sottocutanea: Esperienza pilota in pazienti diabetici con sindrome coronarica acuta]	Giornale Italiano di Diabetologia e Metabolismo	0.25	Italian	Y	C		NAT	P	QUAN	ES			PT		NR	NURSING RESEARCH	ESO	N	SI
661	10.1089/dia.2014.0242	https://www.scopus.com/inward/record.uri?eid=2-s2.0-84922440593&doi=10.1089%2fdia.2014.0242&partnerID=40&md5=8498e0c343191ad20b44f478eb3c9877	MYC8DFBV	2015	Continuous subcutaneous insulin infusion in Italy: Third national survey	Diabetes Technology and Therapeutics	4.392	English	Y	C		NAT	P	QUAN	OS			PT; OT	PHYSICIANS (DOCTORS)	NR	NURSING RESEARCH	ESO	N	SI
662	10.1702/391.4604	https://www.scopus.com/inward/record.uri?eid=2-s2.0-63449090697&doi=10.1702%2f391.4604&partnerID=40&md5=099a06282ce5b57363757c2389ea2696	85PWRQFL	2008	Controlling postoperative pain among children undergoing hypospadias surgery: A quasi-experimental controlled study [Controllo del dolore post-operatorio nel bambino operato di ipospadia: Studio quasi-sperimentale controllato]	Assistenza Infermieristica e Ricerca	0.603	Italian	Y	C		NAT	P	QUAN	ES			PT		NR	NURSING RESEARCH	ESO	N	SI
663		https://www.scopus.com/inward/record.uri?eid=2-s2.0-84892875188&partnerID=40&md5=eb6ae70d9c00276d471c0a338c9d7945	K743MVUD	2013	[Contribution of 19th-century religious congregations in the development of the nursing profession]. [Il contributo allo sviluppo della professione infermieristica delle congregazioni religiose del XIX secolo.]	Professioni infermieristiche	0.204	Italian	Y	B		NAT	S					NU		NR	NURSING RESEARCH	ENDO	N	SI
664	10.1177/039463201002300131	https://www.scopus.com/inward/record.uri?eid=2-s2.0-77951729986&doi=10.1177%2f039463201002300131&partnerID=40&md5=bce97f36fa77aaff99126605c3d44eb9	7CDMS2FK	2010	Circulating plasma antioxidants, inflammatory markers and asymptomatic carotid atherosclerosis in end-stage renal disease patients: A case control study	International Journal of Immunopathology and Pharmacology	2.209	English	Y	D		NAT	P	QUAN	OS			PT		NR	CLINICAL RESEARCH	ESO	N	SI
665	10.2174/1745017901410010094	https://www.scopus.com/inward/record.uri?eid=2-s2.0-84924911563&doi=10.2174%2f1745017901410010094&partnerID=40&md5=e65bd87eae0c809b309e089e732e10d2	JFHGZ5A2	2014	Clinical and organizational factors related to the reduction of mechanical restraint application in an acute ward: An 8-year retrospective analysis	Clinical Practice and Epidemiology in Mental Health	1.648	English	Y	A		NAT	P	QUAN	OS			PT		NR	NURSING RESEARCH	ESO	N	SI
666	10.3390/diagnostics10070446	https://www.scopus.com/inward/record.uri?eid=2-s2.0-85088257172&doi=10.3390%2fdiagnostics10070446&partnerID=40&md5=7e53ba8fbe5010ef23dc628f3fccec70	2NRX947I	2020	Clinical and genotypical features of false-negative patients in 26 years of cystic fibrosis neonatal screening in Tuscany, Italy	Diagnostics	3.11	English	Y	D		NAT	P	QUAN	OS			PT		Y	CLINICAL RESEARCH	ESO	Y	SI
667	10.1016/j.ijscr.2017.06.008	https://www.scopus.com/inward/record.uri?eid=2-s2.0-85021061714&doi=10.1016%2fj.ijscr.2017.06.008&partnerID=40&md5=8b1ea16220cf8033845b895fd7e7f5e0	ZLSFN3F5	2017	Ante situm liver resection with inferior vena cava replacement under hypothermic cardiopolmunary bypass for hepatoblastoma: Report of a case and review of the literature	International Journal of Surgery Case Reports	0.685	English	Y	D		NAT	P	QUAN	OS			PT		NR	CLINICAL RESEARCH	ESO	N	SI
668	10.1179/joc.2008.20.2.166	https://www.scopus.com/inward/record.uri?eid=2-s2.0-44849133936&doi=10.1179%2fjoc.2008.20.2.166&partnerID=40&md5=bae9ea656a85fb2309d3a01ffff7804a	JPARMUTJ	2008	Antibiotic therapy against Pseudomonas aeruginosa in cystic fibrosis	Journal of Chemotherapy	1.661	English	Y	D		NAT	P	QUAN	OS			PT		NR	CLINICAL RESEARCH	ESO	N	SI
670	10.1155/2015/870918	https://www.scopus.com/inward/record.uri?eid=2-s2.0-84947093674&doi=10.1155%2f2015%2f870918&partnerID=40&md5=b81b1f6719ae4483ce552c4bff8bfd88	EHWG3VPA	2015	Activity of BKM120 and BEZ235 against lymphoma cells	BioMed Research International	2.276	English	Y	D		NAT	P	QUAN	OS			PT		N	CLINICAL RESEARCH	ESO	N	SI
671	10.7429/pi.2018.713139	https://www.scopus.com/inward/record.uri?eid=2-s2.0-85067822786&doi=10.7429%2fpi.2018.713139&partnerID=40&md5=b6e7bfc0c56802ffb7e901d309b73483	2984UNDJ	2018	Acoustic pollution in neonatal and paediatric intensive care units: a literature review [Inquinamento acustico nelle terapie intensive neonatali e pediatriche: una revisione della letteratura]	Professioni infermieristiche	0.204	Italian	Y	C	ACOUSTIC POLLUTION	NAT	S					PT; OT	HEALTH CARE OPERATORS	NR	NURSING RESEARCH	ESO	N	SI
672	10.1186/s12916-016-0649-8	https://www.scopus.com/inward/record.uri?eid=2-s2.0-84978827758&doi=10.1186%2fs12916-016-0649-8&partnerID=40&md5=c2c5f1a5c699e9c7fbd57e8fe47c3f98	M62BD9E4	2016	"Delirium Day": A nationwide point prevalence study of delirium in older hospitalized patients using an easy standardized diagnostic tool	BMC Medicine	6.782	English	Y	C		NAT	P	QUAN	OS			PT		NR	NURSING RESEARCH	ESO	N	SI
673	10.1111/jocn.14782	https://www.scopus.com/inward/record.uri?eid=2-s2.0-85061066500&doi=10.1111%2fjocn.14782&partnerID=40&md5=51aeb45c4909cfa615f18d7330f53da7	RRDU85E4	2019	Discharge of older patients with chronic diseases: What nurses do and what they record. An observational study	Journal of Clinical Nursing	1.972	English	Y	C		NAT	P	QUAN	OS			NU		NR	NURSING RESEARCH	ENDO	N	SI
674	10.1111/jocn.15245	https://www.scopus.com/inward/record.uri?eid=2-s2.0-85083513343&doi=10.1111%2fjocn.15245&partnerID=40&md5=82796d02b9305060da9f1a5eeca9dbba	IJTQZYH4	2020	Dignity, privacy, respect and choice—A scoping review of measurement of these concepts within acute healthcare practice	Journal of Clinical Nursing	1.972	English	Y	C	PSYCHOSOCIAL ASPECTS OF CARE	NAT	S					PT		NR	NURSING RESEARCH	ESO	N	SI
675	10.1016/j.ejon.2015.06.008	https://www.scopus.com/inward/record.uri?eid=2-s2.0-84936805510&doi=10.1016%2fj.ejon.2015.06.008&partnerID=40&md5=5fd6c6ecbee45955c56c693ee312bc99	XC6R6NIV	2015	Difficult intravenous access tool in patients receiving peripheral chemotherapy: A pilot-validation study	European Journal of Oncology Nursing	1.876	English	Y	C		NAT	P	QUAN	ID			PT		NR	NURSING RESEARCH	ESO	N	SI
676	10.3389/fpsyg.2020.01468	https://www.scopus.com/inward/record.uri?eid=2-s2.0-85087733962&doi=10.3389%2ffpsyg.2020.01468&partnerID=40&md5=9a72f16a7b87624a9bfbf4e4fd2aa810	XC2WHMGR	2020	Dignity Therapy Helps Terminally Ill Patients Maintain a Sense of Peace: Early Results of a Randomized Controlled Trial	Frontiers in Psychology	2.067	English	Y	C		INT	P	QUAN	ES			PT		NR	NURSING RESEARCH	ESO	N	SI
677	10.1177/1054773816676538	https://www.scopus.com/inward/record.uri?eid=2-s2.0-85041597405&doi=10.1177%2f1054773816676538&partnerID=40&md5=e743e9773cffaa7d2b69fd564bbafc3b	4YBBCDRT	2018	Digital axillary and non-contact infrared thermometers for children	Clinical Nursing Research	1.538	English	Y	C		NAT	P	QUAN	OS			PT		NR	NURSING RESEARCH	ESO	N	SI
678	10.1016/j.ijnurstu.2019.103422	https://www.scopus.com/inward/record.uri?eid=2-s2.0-85075874802&doi=10.1016%2fj.ijnurstu.2019.103422&partnerID=40&md5=c6ea4b7ea59324944e8c7f1d149c186f	K7V4RBRZ	2019	Cross-cultural assessment of the Self-Care of Chronic Illness Inventory: A psychometric evaluation	International Journal of Nursing Studies	3.783	English	Y	C	SELF-CARE	INT	P	QUAN	OS			PT		Y	NURSING RESEARCH	ESO	Y	SI
679	10.1111/jocn.12062	https://www.scopus.com/inward/record.uri?eid=2-s2.0-84880512557&doi=10.1111%2fjocn.12062&partnerID=40&md5=6a4708360ef71d0cb3089d9b37a77335	DMELRP96	2013	Comparison of bone marrow aspiration obtained by syringe vs. Vacutainer system in terms of cellularity of the marrow and pain: An experimental study	Journal of Clinical Nursing	1.972	English	Y	C		NAT	P	QUAN	ES			PT		NR	NURSING RESEARCH	ESO	N	SI
680	10.1111/j.1365-2702.2011.03988.x	https://www.scopus.com/inward/record.uri?eid=2-s2.0-83355171518&doi=10.1111%2fj.1365-2702.2011.03988.x&partnerID=40&md5=506952c95fc1169d2794df7b7a3ffa46	45D98LYE	2012	Comparison of blood samples values by direct venipuncture and central venous catheters with 5 or 10ml wasted blood	Journal of Clinical Nursing	1.972	English	Y	C		NAT	P	QUAN	OS			PT		NR	NURSING RESEARCH	ESO	N	SI
681	10.1136/bmjopen-2018-025306	https://www.scopus.com/inward/record.uri?eid=2-s2.0-85062101464&doi=10.1136%2fbmjopen-2018-025306&partnerID=40&md5=c6846289d666b7bfcb8b178f7a23b004	QMI7MGX6	2019	Effects of high-fidelity simulation based on life-threatening clinical condition scenarios on learning outcomes of undergraduate and postgraduate nursing students: A systematic review and meta-analysis	BMJ Open	2.496	English	Y	B		INT	S					NU; SN		N	NURSING RESEARCH	ENDO	N	SI
682	10.1248/bpb.30.982	https://www.scopus.com/inward/record.uri?eid=2-s2.0-34248149327&doi=10.1248%2fbpb.30.982&partnerID=40&md5=dc1cc57cf64711bb61908665e1c8a281	ZJC5TG2Q	2007	Effects of antiretroviral therapy on tube-like network formation of human endothelial cells	Biological and Pharmaceutical Bulletin	1.863	English	Y	D		NAT	P	QUAN	OS			PT		NR	CLINICAL RESEARCH	ESO	N	SI
683		https://www.scopus.com/inward/record.uri?eid=2-s2.0-84856135722&partnerID=40&md5=e229303e27d0c1d3581eccd9baa0f516	P9G22EXU	2011	Effectiveness of the telephonic-case-management for treatment of headache. A pilot study.	Professioni infermieristiche	0.204	English	Y	C		NAT	P	QUAN	ES			PT		NR	NURSING RESEARCH	ESO	N	SI
685	10.1702/1131.12467	https://www.scopus.com/inward/record.uri?eid=2-s2.0-84867881022&doi=10.1702%2f1131.12467&partnerID=40&md5=79d52a929467fdf98e265ace9d443f6d	RI8ADKH3	2012	Effectiveness of sterile transparent dressing than the standard for attaching peripheral venous catheter (CVP) on the incidence of phlebitis. randomized controlled trial [Efficacia della medicazione sterile trasparente rispetto a quella standard per il fissaggio del catetere venoso periferico (CVP) sull'incidenza delle flebiti. Trial randomizzato e controllato]	Assistenza Infermieristica e Ricerca	0.603	English; Italian	Y	C		NAT	P	QUAN	ES			PT		NR	NURSING RESEARCH	ESO	N	SI
686	10.1111/jan.14516	https://www.scopus.com/inward/record.uri?eid=2-s2.0-85090432932&doi=10.1111%2fjan.14516&partnerID=40&md5=7dcfa74b7fab2ee78be00284a0eecb43	C544D6Y7	2020	Effects of listening to music in digestive endoscopy: A prospective intervention study led by nursing [在消化内镜检查中听音乐的影响力:以护理为主导的前瞻性干预研究]	Journal of Advanced Nursing	2.561	English	Y	C		INT	P	QUAN	OS			PT		NR	NURSING RESEARCH	ESO	N	SI
687	10.1016/S2213-8587(17)30317-0	https://www.scopus.com/inward/record.uri?eid=2-s2.0-85029216639&doi=10.1016%2fS2213-8587%2817%2930317-0&partnerID=40&md5=dbc73e2eafa4e2f3e4d180f2a293fcf5	IU95GDQM	2017	Effects on the incidence of cardiovascular events of the addition of pioglitazone versus sulfonylureas in patients with type 2 diabetes inadequately controlled with metformin (TOSCA.IT): a randomised, multicentre trial	The Lancet Diabetes and Endocrinology	25.34	English	Y	D		NAT	P	QUAN	ES			PT		Y	CLINICAL RESEARCH	ESO	Y	SI
688	10.1001/jamapediatrics.2016.0533	https://www.scopus.com/inward/record.uri?eid=2-s2.0-84980385874&doi=10.1001%2fjamapediatrics.2016.0533&partnerID=40&md5=d61694b0049058a1a0eb2aa27e8f8a19	IRCWWY4J	2016	Effectiveness of an app for reducing preoperative anxiety in children: A randomized clinical trial	JAMA Pediatrics	13.946	English	Y	C		NAT	P	QUAN	ES			PT		Y	NURSING RESEARCH	ESO	Y	SI
689	10.23750/abm.v91i6-S.9589	https://www.scopus.com/inward/record.uri?eid=2-s2.0-85086919972&doi=10.23750%2fabm.v91i6-S.9589&partnerID=40&md5=fcf035de5e568d0a9234a9bb0e7ed602	KZW2EMPV	2020	Effectiveness of a video lesson for the correct use in an emergency of the automated external defibrillator (AED)	Acta Biomedica	1.373	English	Y	B		NAT	P	QUAN	OS			PO		NR	NURSING RESEARCH	ESO	N	SI
690	10.7429/pi.2017.701003	https://www.scopus.com/inward/record.uri?eid=2-s2.0-85057101844&doi=10.7429%2fpi.2017.701003&partnerID=40&md5=a01e7f8c5817bb5d714f92262b66eb56	KIUBVMHI	2017	Effectiveness of blood pressure home monitoring. Synopsis of systematic reviews [Efficacia del monitoraggio domiciliare della pressione arteriosa. Sinossi di revisioni sistematiche]	Professioni infermieristiche	0.204	Italian	Y	C		NAT	S					PT		NR	NURSING RESEARCH	ESO	N	SI
691	10.1186/s13006-020-00261-4	https://www.scopus.com/inward/record.uri?eid=2-s2.0-85083072254&doi=10.1186%2fs13006-020-00261-4&partnerID=40&md5=1a908435737cebe5bc6a07d52b138c64	73UDNGLZ	2020	Effectiveness of biological nurturing on early breastfeeding problems: A randomized controlled trial	International Breastfeeding Journal	2.545	English	Y	D		NAT	P	QUAN	ES			PT		Y	CLINICAL RESEARCH	ESO	Y	SI
692	10.1136/bmjopen-2016-013285	https://www.scopus.com/inward/record.uri?eid=2-s2.0-85009136731&doi=10.1136%2fbmjopen-2016-013285&partnerID=40&md5=03ec1c52b40b73792b4b51057ecfb72b	JHGC4NAI	2017	Effectiveness of an improvement programme to prevent interruptions during medication administration in a paediatric hospital: A preintervention-postintervention study	BMJ Open	2.496	English	Y	C		NAT	P	QUAN	ES			PT		N	NURSING RESEARCH	ESO	N	SI
693	10.1016/j.ajic.2020.01.017	https://www.scopus.com/inward/record.uri?eid=2-s2.0-85081936127&doi=10.1016%2fj.ajic.2020.01.017&partnerID=40&md5=c680627b6df00ceaca6b4f042dd8bc83	JHA8HDYR	2020	Effectiveness of implementing link nurses and audits and feedback to improve nurses’ compliance with standard precautions: A cluster randomized controlled trial	American Journal of Infection Control	2.294	English	Y	C		NAT	P	QUAN	ES			NU		NR	NURSING RESEARCH	ENDO	N	SI
694	10.1007/978-3-319-98872-6_30	https://www.scopus.com/inward/record.uri?eid=2-s2.0-85057342991&doi=10.1007%2f978-3-319-98872-6_30&partnerID=40&md5=c17ece0a3e6c4d78e1036a4c5a932f50	QPVF9VFV	2019	Effectiveness of E-learning training on drug – dosage calculation skills of nursing students: A randomized controlled trial	Advances in Intelligent Systems and Computing	0.634	English	Y	B		NAT	P	QUAN	ES			SN		NR	NURSING RESEARCH	ENDO	N	SI
695	10.1007/s40520-016-0621-7	https://www.scopus.com/inward/record.uri?eid=2-s2.0-84983780953&doi=10.1007%2fs40520-016-0621-7&partnerID=40&md5=c42a8fd7d8719641ac7db41cba01210e	FLXWY2MR	2017	Delirium assessment in hospitalized elderly patients: Italian translation and validation of the nursing delirium screening scale	Aging Clinical and Experimental Research	2.697	English	Y	C		NAT	P	QUAN	ID			PT		NR	NURSING RESEARCH	ESO	N	SI
696	10.1111/j.1365-2702.2012.04300.x	https://www.scopus.com/inward/record.uri?eid=2-s2.0-84883534783&doi=10.1111%2fj.1365-2702.2012.04300.x&partnerID=40&md5=6b062d1dbb6afdcb8e5a1b1f7df05a29	4SXRX5KR	2013	Delirium in older patients: A diagnostic study of NEECHAM Confusion Scale in surgical intensive care unit	Journal of Clinical Nursing	1.972	English	Y	C		NAT	P	QUAN	OS			PT		N	NURSING RESEARCH	ESO	N	SI
697	10.1111/ijun.12008	https://www.scopus.com/inward/record.uri?eid=2-s2.0-84885713858&doi=10.1111%2fijun.12008&partnerID=40&md5=b115096a04b13c6010d0b51e2baae63e	TQNWPALJ	2013	Electrical stimulation versus extracorporeal magnetic innervation for urinary incontinence after radical prostatectomy	International Journal of Urological Nursing	0.387	English	Y	C		NAT	P	QUAN	OS			PT		NR	NURSING RESEARCH	ESO	N	SI
698	10.1016/j.pedn.2018.04.011	https://www.scopus.com/inward/record.uri?eid=2-s2.0-85046339461&doi=10.1016%2fj.pedn.2018.04.011&partnerID=40&md5=331f5c0f5182d8063316f6427115852a	IS9NERR5	2018	Efficacy of Non-pharmacological Methods of Pain Management in Children Undergoing Venipuncture in a Pediatric Outpatient Clinic: A Randomized Controlled Trial of Audiovisual Distraction and External Cold and Vibration	Journal of Pediatric Nursing	1.495	English	Y	C		NAT	P	QUAN	ES			PT		N	NURSING RESEARCH	ESO	N	SI
699	10.1007/978-3-030-23884-1_5	https://www.scopus.com/inward/record.uri?eid=2-s2.0-85068722324&doi=10.1007%2f978-3-030-23884-1_5&partnerID=40&md5=eb770aa98a39c28ee971387e8cb3fea6	EWT9PVCK	2020	Efficacy of High-Fidelity Simulation on Learning Outcomes: Immediate Results for a Postgraduate Intensive Care Nursing Course	Advances in Intelligent Systems and Computing	0.634	English	Y	B		NAT	P	QUAN	OS			SN		NR	NURSING RESEARCH	ENDO	N	SI
700	10.1186/s13054-020-03306-6	https://www.scopus.com/inward/record.uri?eid=2-s2.0-85092302544&doi=10.1186%2fs13054-020-03306-6&partnerID=40&md5=4365aa31d49d1a30133dacb8edff040d	QN3SMIMJ	2020	Efficacy of tocilizumab in patients with COVID-19 ARDS undergoing noninvasive ventilation	Critical Care	6.407	English	Y	D		NAT	P	QUAN	ES			PT		N	CLINICAL RESEARCH	ESO	N	SI
701		https://www.scopus.com/inward/record.uri?eid=2-s2.0-85018324859&partnerID=40&md5=abf2cde520d3a2808d2c2c692a1b3f96	V9WVMIG3	2016	Efficacy of video-music therapy on quality of life improvement in a group of patients with Alzheimer’s disease: A pre-post study	Acta Biomedica	1.373	English	Y	C	QUALITY OF LIFE	NAT	P	QUAN	OS			PT		NR	NURSING RESEARCH	ESO	N	SI
702		https://www.scopus.com/inward/record.uri?eid=2-s2.0-84944218307&partnerID=40&md5=52d516a0336032a42bbf0fc02228c986	Z288PLUI	2015	Elderly, drugs, nursing homes: When settings matter more than problems [Anziani, farmaci e RSA: Pro memoria per quando i contesti pesano più dei problemi]	Assistenza Infermieristica e Ricerca	0.603	Italian	Y	C		NAT	P	QUAL	NS			NU		NR	NURSING RESEARCH	ENDO	N	SI
703	10.23750/abm.v90i4-S.8273	https://www.scopus.com/inward/record.uri?eid=2-s2.0-85064817255&doi=10.23750%2fabm.v90i4-S.8273&partnerID=40&md5=840237f1dc214ce9572a74b8421a1ff6	NEBZNW4M	2019	Emotional intelligence, empathy and alexithymia: A cross-sectional survey on emotional competence in a group of nursing students	Acta Biomedica	1.373	English	Y	B		NAT	P	QUAN	OS			SN		NR	NURSING RESEARCH	ENDO	N	SI
704		https://www.scopus.com/inward/record.uri?eid=2-s2.0-84907885925&partnerID=40&md5=405dd57ab6c19a5a636a3740b17da398	UNSR63CM	2014	[Empathy in the nurse practitioners of medical area]. [La capacità empatica degli infermieri di area medica.]	Professioni infermieristiche	0.204	Italian	Y	C	CAPACITY FOR EMPATY	NAT	P	QUAN	OS			NU		NR	NURSING RESEARCH	ENDO	N	SI
705		https://www.scopus.com/inward/record.uri?eid=2-s2.0-84942246105&partnerID=40&md5=afc0bce76188cfb3143d0494cf4e9d4b	AFN6BBXF	2015	Empathy and burnout: An analytic cross-sectional study among nurses and nursing students	Acta Biomedica	1.373	English	Y	A	EMPATHY AND BURNOUT	NAT	P	QUAN	OS			NU; SN		NR	NURSING RESEARCH	ENDO	N	SI
706	10.1016/j.nedt.2015.02.004	https://www.scopus.com/inward/record.uri?eid=2-s2.0-84929275072&doi=10.1016%2fj.nedt.2015.02.004&partnerID=40&md5=6daf5fba4c87d467f76be205a4820470	NMLTQ3LL	2015	Enhancing self-directed learning among Italian nursing students: A pre- and post-intervention study	Nurse Education Today	2.49	English	Y	B		NAT	P	QUAN	ES			SN		NR	NURSING RESEARCH	ENDO	N	SI
707		https://www.scopus.com/inward/record.uri?eid=2-s2.0-84856159131&partnerID=40&md5=dccc13c94ec788d758ed87b02bf4f5b1	ELN3R3JJ	2011	[Encouragement and protection of breast-feeding: conoscitive study]. [Sostegno e tutela dell'allattamento al seno: indagine conoscitiva.]	Professioni infermieristiche	0.204	Italian	Y	C		NAT	P	QUAN	OS			PT; OT	PARENTS	NR	NURSING RESEARCH	ESO	N	SI
708	10.1097/PCC.0000000000001031	https://www.scopus.com/inward/record.uri?eid=2-s2.0-85006312925&doi=10.1097%2fPCC.0000000000001031&partnerID=40&md5=f6f233d076056a0af8c6fbe7974a1361	3XZLKEZN	2017	EMpowerment of PArents in the Intensive Care Questionnaire: Translation and Validation in Italian PICUs	Pediatric Critical Care Medicine	2.854	English	Y	C		INT	P	QUAN	ID			OT	PARENTS. GUARDIANS	NR	NURSING RESEARCH	ESO	N	SI
709	10.1708/3417.33999	https://www.scopus.com/inward/record.uri?eid=2-s2.0-85088880281&doi=10.1708%2f3417.33999&partnerID=40&md5=a44def02655383f126151d802ddce01d	BWWRLD7Y	2020	Empowerment of Informal Caregivers in Mental Health in Childhood: Validation of the Italian - Family Empowerment Scale (I-FES) [Empowerment dei Caregiver Informali in Salute Mentale nell’età Evolutiva: Validazione della Italian - Family Empowerment Scale (I-FES)]	Rivista di Psichiatria	1.184	Italian	Y	C		NAT	P	QUAN	ID			CG		NR	NURSING RESEARCH	ESO	N	SI
710	10.1097/SPC.0000000000000099	https://www.scopus.com/inward/record.uri?eid=2-s2.0-84928155885&doi=10.1097%2fSPC.0000000000000099&partnerID=40&md5=7ff02f8edf55049647bb8cdaf5f930ca	E8RKK9KU	2014	End-of-life care: Pathways and evidence	Current Opinion in Supportive and Palliative Care	1.618	English	Y	C		NAT	S					PT		NR	NURSING RESEARCH	ESO	N	SI
711	10.1002/pon.1332	https://www.scopus.com/inward/record.uri?eid=2-s2.0-57649174190&doi=10.1002%2fpon.1332&partnerID=40&md5=13b6f406f3ffbf77b71252fa1b55c56f	VDBIA6QC	2008	End-of-life care in Italy: Personal experience of family caregivers. A content analysis of open questions from the Italian Survey of the Dying of Cancer (ISDOC)	Psycho-Oncology	3.006	English	Y	C		NAT	P	QUAL	OQ	CONTENT ANALYSIS		CG		NR	NURSING RESEARCH	ESO	N	SI
712	10.1016/j.pmn.2019.01.005	https://www.scopus.com/inward/record.uri?eid=2-s2.0-85065520363&doi=10.1016%2fj.pmn.2019.01.005&partnerID=40&md5=a96898d7da28c15e5cd4e700805f4cbf	WRCZXJQG	2019	Epidemiology of Chronic Pain in the Latium Region, Italy: A Cross-Sectional Study on the Clinical Characteristics of Patients Attending Pain Clinics	Pain Management Nursing	1.595	English	Y	C	SATISFACTION	NAT	P	QUAN	OS			PT		NR	NURSING RESEARCH	ESO	N	SI
713	10.1016/j.ijmedinf.2019.02.009	https://www.scopus.com/inward/record.uri?eid=2-s2.0-85062403405&doi=10.1016%2fj.ijmedinf.2019.02.009&partnerID=40&md5=de39bf9334d03b0207e5042d6f54ccbc	YEH2MXDD	2019	Enhancing the performance of predictive models for Hospital mortality by adding nursing data	International Journal of Medical Informatics	3.025	English	Y	C		INT	P	QUAN	OS			PT		NR	NURSING RESEARCH	ESO	N	SI
714		https://www.scopus.com/inward/record.uri?eid=2-s2.0-38849084061&partnerID=40&md5=54e578fa9f1bf2ffe8782cbeb491ad3d	HL25G7ER	2007	Epidemiology of problems related to drugs and devices in nursing homes in various regions of Italy [Epidemiologia dei problemi assistenziali e legati a farmaci e presidi in RSA e distretto. Introduzione generale.]	Assistenza infermieristica e ricerca : AIR	0.603	Italian	Y	C		NAT	P	QUAL	NS			NU; PT		NR	NURSING RESEARCH	ESO	N	SI
715	10.1186/s13054-018-2280-x	https://www.scopus.com/inward/record.uri?eid=2-s2.0-85059677436&doi=10.1186%2fs13054-018-2280-x&partnerID=40&md5=3392eb6f0298e9ceec13c01af367623a	ERC567AT	2019	Enteral versus intravenous approach for the sedation of critically ill patients: A randomized and controlled trial 11 Medical and Health Sciences 1103 Clinical Sciences	Critical Care	6.407	English	Y	D		NAT	P	QUAN	ES			PT		NR	CLINICAL RESEARCH	ESO	N	SI
716	10.2427/12531	https://www.scopus.com/inward/record.uri?eid=2-s2.0-85029892608&doi=10.2427%2f12531&partnerID=40&md5=4e0c4b5e5881d6940ee978a431e2e160	GQWKD2NJ	2017	European survey on knowledge and attitudes of public health professionals on public health genomics: Pilot study	Epidemiology Biostatistics and Public Health	1.056	English	Y	A		INT	P	QUAN	OS			OT	PUBLIC HEALTH PROFESSIONALS	NR	NURSING RESEARCH	ESO	N	SI
717	10.1016/j.nedt.2012.10.001	https://www.scopus.com/inward/record.uri?eid=2-s2.0-84873086216&doi=10.1016%2fj.nedt.2012.10.001&partnerID=40&md5=d7388ed15168604b42824fe5c656b415	6XCLGX9M	2013	European nursing students' academic success or failure: A post-Bologna Declaration systematic review	Nurse Education Today	2.49	English	Y	B		NAT	S					SN		NR	NURSING RESEARCH	ENDO	N	SI
718		https://www.scopus.com/inward/record.uri?eid=2-s2.0-84895856204&partnerID=40&md5=1b6ec029781f204d720e8f0def1140c4	YHCT8HJG	2013	[Etiology and prevalence of chronic pain in adults: a narrative review]. [La Prevalenza del Dolore Cronico Non Oncologico nell'Adulto e Patologie Associate: una revisione narrativa della letteratura.]	Professioni infermieristiche	0.204	Italian	Y	C		NAT	S					PT		NR	NURSING RESEARCH	ESO	N	SI
719	10.1177/0969733016639760	https://www.scopus.com/inward/record.uri?eid=2-s2.0-85046815151&doi=10.1177%2f0969733016639760&partnerID=40&md5=0f0ff19cd03cced8a34c99b7fef9bd3b	6VRAPJL4	2018	Ethical issues of prison nursing: A qualitative study in Northern Italy	Nursing Ethics	2.597	English	Y	C		NAT	P	QUAL	OQ	DESCRIPTIVE		NU		NR	NURSING RESEARCH	ENDO	N	SI
720	10.1007/s40520-019-01293-5	https://www.scopus.com/inward/record.uri?eid=2-s2.0-85085714703&doi=10.1007%2fs40520-019-01293-5&partnerID=40&md5=dab2957aaffd32c28d2c981cecc3628e	JXH2768K	2020	Episodes of psychomotor agitation among medical patients: findings from a longitudinal multicentre study	Aging Clinical and Experimental Research	2.697	English	Y	C		NAT	P	QUAN	OS			PT		NR	NURSING RESEARCH	ESO	N	SI
721		https://www.scopus.com/inward/record.uri?eid=2-s2.0-0141725474&partnerID=40&md5=4d1a65ae2b359df496261dfbe6f9fe19	9EDL3KHB	2002	Evaluation of 2 tools for measuring the risk of falls among patients [Valutazione di due strumenti di misura del rischio di cadute dei pazienti.]	Assistenza infermieristica e ricerca : AIR	0.603	Italian	Y	C		NAT	P	QUAN	OS			PT		NR	NURSING RESEARCH	ESO	N	SI
722	10.1177/0391398819877420	https://www.scopus.com/inward/record.uri?eid=2-s2.0-85074005963&doi=10.1177%2f0391398819877420&partnerID=40&md5=1b57ce02b1412c71c6e4fc4d9011ab20	989W928X	2020	Evaluation of hemodynamic impact of absorbable sutures in native arteriovenous fistulas: A retrospective study	International Journal of Artificial Organs	1.337	English	Y	D		NAT	P	QUAN	OS			PT		N	CLINICAL RESEARCH	ESO	N	SI
723	10.23750/abm.v89i4-S.7063	https://www.scopus.com/inward/record.uri?eid=2-s2.0-85047548997&doi=10.23750%2fabm.v89i4-S.7063&partnerID=40&md5=5e07d2468161cdb51839b9c30f9032b8	ZA7KQIXK	2018	Evaluation of fatigue in patients with pancreatic cancer receiving chemotherapy treatment: A cross-sectional observational study	Acta Biomedica	1.373	English	Y	C		NAT	P	QUAN	OS			PT		NR	NURSING RESEARCH	ESO	N	SI
724	10.1007/s00520-009-0777-1	https://www.scopus.com/inward/record.uri?eid=2-s2.0-78349309612&doi=10.1007%2fs00520-009-0777-1&partnerID=40&md5=e9f4cb7c72e8e3826b3bc5e2cf09f3c6	5K4JQ8IV	2010	Evaluation of a screening programme for psychological distress in cancer survivors	Supportive Care in Cancer	2.635	English	Y	C		NAT	P	QUAN	OS			PT		Y	NURSING RESEARCH	ESO	Y	SI
725	10.1176/appi.ajp.2007.07060879	https://www.scopus.com/inward/record.uri?eid=2-s2.0-44949160055&doi=10.1176%2fappi.ajp.2007.07060879&partnerID=40&md5=24fef8a313ea016f35969403d143f473	P9PN5U77	2008	Evaluation of the risk of congenital cardiovascular defects associated with use of paroxetine during pregnancy	American Journal of Psychiatry	14.119	English	Y	D		INT	P	QUAN	OS			PT		NR	CLINICAL RESEARCH	ESO	N	SI
726	10.23750/abm.v90i11-S.8874	https://www.scopus.com/inward/record.uri?eid=2-s2.0-85074869621&doi=10.23750%2fabm.v90i11-S.8874&partnerID=40&md5=92cf8068b5aa6e71aed418a67833deac	SRRMY36V	2019	Evaluation of empathy among undergraduate nursing students: A three-year longitudinal study	Acta Biomedica	1.373	English	Y	B		NAT	P	QUAN	OS			SN		NR	NURSING RESEARCH	ENDO	N	SI
727		https://www.scopus.com/inward/record.uri?eid=2-s2.0-33644829279&partnerID=40&md5=171ce8ca929219df017087eacd4f9b01	ZX8LFWIN	2005	Evaluation of the quality of care provided by the 118 system: questionnaire on the perceived quality of emergency care [Valutazione della qualità assistenziale offerta dal sistema 118: questionario sulla qualità percepita del soccorso.]	Assistenza infermieristica e ricerca : AIR	0.603	Italian	Y	A		NAT	P	QUAN	OS			PT		NR	NURSING RESEARCH	ESO	N	SI
728	10.1016/j.nedt.2016.02.005	https://www.scopus.com/inward/record.uri?eid=2-s2.0-84959239883&doi=10.1016%2fj.nedt.2016.02.005&partnerID=40&md5=b9d16fcb16984f125b32128000f14370	4R2RTQKE	2016	Evaluation of the impact of support for nursing research on scientific productivity in seven Italian hospitals: A multiple interrupted time series study	Nurse Education Today	2.49	English	Y	B		NAT	P	QUAN	ES			OT	NURSING RESEARCH	NR	NURSING RESEARCH	ESO	N	SI
729	10.1702/2621.26950	https://www.scopus.com/inward/record.uri?eid=2-s2.0-85011117145&doi=10.1702%2f2621.26950&partnerID=40&md5=3dde5f989e759ebd361af5b9dc944d90	JMI3GBWU	2016	Evaluation of tip location reliability of intraprocedural ECG vs. Chest xrays in PICC placement [Posizionamento della punta del catetere durante l’impianto di PICC: Analisi retrospettiva dell’affidabilità del metodo ECG vs. controllo radiologico]	Assistenza Infermieristica e Ricerca	0.603	Italian	Y	C		NAT	P	QUAN	OS			PT		NR	NURSING RESEARCH	ESO	N	SI
730	10.1111/j.1432-2277.2007.00632.x	https://www.scopus.com/inward/record.uri?eid=2-s2.0-41749120531&doi=10.1111%2fj.1432-2277.2007.00632.x&partnerID=40&md5=9446f26e3c8bc54fde9adc4ecfad77b7	VBHENTZS	2008	Experience of donation and quality of life in living kidney and liver donors	Transplant International	3.177	English	Y	C		NAT	P	QUAN	OS			PT		NR	NURSING RESEARCH	ESO	N	SI
731	10.1177/0269216310392436	https://www.scopus.com/inward/record.uri?eid=2-s2.0-79957733664&doi=10.1177%2f0269216310392436&partnerID=40&md5=fbdc3c21975ee6503f2ea5504a39ed99	MNYDF6EG	2011	Expectations about and impact of the Liverpool Care Pathway for the dying patient in an Italian hospital	Palliative Medicine	3.739	English	Y	C		NAT	P	QUAL	OQ	EXPLORATIVE		NU		Y	NURSING RESEARCH	ENDO	Y	SI
733	10.1302/0301-620X.89B9.19422	https://www.scopus.com/inward/record.uri?eid=2-s2.0-35848957952&doi=10.1302%2f0301-620X.89B9.19422&partnerID=40&md5=82d2bd6b42b42b652b07775be16b64a3	YAKREZJL	2007	Ewing's sarcoma family tumours: Differences in clinicopathological characteristics at presentation between localised and metastatic tumours	Journal of Bone and Joint Surgery - Series B	4.578	English	Y	D		NAT	P	QUAN	OS			PT		N	CLINICAL RESEARCH	ESO	N	SI
734		https://www.scopus.com/inward/record.uri?eid=2-s2.0-79957525825&partnerID=40&md5=a7bead570feac065c916d02648814a9f	RY6WIKAC	2010	[Evidence-based practice in nursing curricula: the experience of nursing degree course of Reggio Emilia. A pilot study]. [Valutazione percepita degli studenti infermieri sui tutor clinici.]	Professioni infermieristiche	0.204	Italian	Y	B		NAT	P	QUAN	OS			SN		NR	NURSING RESEARCH	ENDO	N	SI
737	10.1111/iwj.12875	https://www.scopus.com/inward/record.uri?eid=2-s2.0-85048375254&doi=10.1111%2fiwj.12875&partnerID=40&md5=a08002ed1c090d6fd45f24f1b675228a	TSKTE76L	2018	Effectiveness of using a new polyurethane foam multi-layer dressing in the sacral area to prevent the onset of pressure ulcer in the elderly with hip fractures: A pragmatic randomised controlled trial	International Wound Journal	2.825	English	Y	C		NAT	P	QUAN	ES			PT		N	NURSING RESEARCH	ESO	N	SI
738	10.23750/abm.v88i5-S.6870	https://www.scopus.com/inward/record.uri?eid=2-s2.0-85037363375&doi=10.23750%2fabm.v88i5-S.6870&partnerID=40&md5=5df709912bca15768b6a7932ac6b402e	S3TUD8AW	2017	Effectiveness of support groups to improve the quality of life of people with idiopathic pulmonary fibrosis a pre-post test pilot study	Acta Biomedica	1.373	English	Y	C		NAT	P	QUAN	ES			PT; CG		NR	NURSING RESEARCH	ESO	N	SI
739	10.1007/978-3-319-98872-6_31	https://www.scopus.com/inward/record.uri?eid=2-s2.0-85057341219&doi=10.1007%2f978-3-319-98872-6_31&partnerID=40&md5=539d1d9110f6acc73fdd6d706bd1dc56	73WT6TCH	2019	Efficacy of high-fidelity patient simulation in nursing education: Research protocol of ‘S4NP’ randomized controlled trial	Advances in Intelligent Systems and Computing	0.634	English	Y	B		NAT	P	QUAN	ES			SN		NR	NURSING RESEARCH	ENDO	N	SI
740	10.1016/j.ijnurstu.2013.10.010	https://www.scopus.com/inward/record.uri?eid=2-s2.0-84899645180&doi=10.1016%2fj.ijnurstu.2013.10.010&partnerID=40&md5=f55a5a8a54b1e4ed51fa62f7a32fee4a	HDJFMK2C	2014	Efficacy of a nurse-led email reminder program for cardiovascular prevention risk reduction in hypertensive patients: A randomized controlled trial	International Journal of Nursing Studies	3.783	English	Y	B		NAT	P	QUAN	ES			PT		N	NURSING RESEARCH	ESO	N	SI
741	10.1177/1074840713510205	https://www.scopus.com/inward/record.uri?eid=2-s2.0-84893663216&doi=10.1177%2f1074840713510205&partnerID=40&md5=254cc3d5a2007511ca2c97b9f1b72e09	2JQNPTRD	2014	Effects of Self-Care on Quality of Life in Adults With Heart Failure and Their Spousal Caregivers: Testing Dyadic Dynamics Using the Actor-Partner Interdependence Model	Journal of Family Nursing	1.889	English	Y	C		INT	P	QUAN	OS			PT; CG		Y	NURSING RESEARCH	ESO	Y	SI
742		https://www.scopus.com/inward/record.uri?eid=2-s2.0-84855415579&partnerID=40&md5=d0d7bca0101a09deb49d3415dc71dd2d	MHY9ZBPZ	2011	[Effects of residents' care needs classification (and misclassification) in nursing homes: the example of SOSIA classification]. [Effetti della classificazione (e mis-classificazione) del case- mix nella rappresentazione dei bisogni degli ospiti delle Re- sidenze Socio-Assistenziali per Anziani non Autosufficienti (RSA): l'esempio della Scheda di OSservazione Intermedia dell'Assistenza (SOSIA).]	Annali di Igiene	2.07	Italian	Y	A		NAT	P	QUAN	OS			PT		NR	NURSING RESEARCH	ESO	N	SI
745	10.1111/hsc.13142	https://www.scopus.com/inward/record.uri?eid=2-s2.0-85090081762&doi=10.1111%2fhsc.13142&partnerID=40&md5=9f7e1439e48a6e76bf6579d55dfa0741	TTINQSLU	2020	Going inside the relationship between caregiver and care-receiver with Amyotrophic Lateral Sclerosis in Italy, a Grounded Theory study	Health and Social Care in the Community	2.05	English	Y	C		NAT	P	QUAL	GT			PT; CG		NR	NURSING RESEARCH	ESO	N	SI
746	10.1186/1472-684X-13-36	https://www.scopus.com/inward/record.uri?eid=2-s2.0-84904080491&doi=10.1186%2f1472-684X-13-36&partnerID=40&md5=b664186d0ef2d92c89b39a453439bcfd	N5M53S8W	2014	Feasibility of assessing quality of care at the end of life in two cluster trials using an after-death approach with multiple assessments	BMC Palliative Care	2.015	English	Y	C		INT	P	QUAN	OS			CG		Y	NURSING RESEARCH	ESO	Y	SI
747		https://www.scopus.com/inward/record.uri?eid=2-s2.0-85081985560&partnerID=40&md5=4ef799f6988ebc605375d04148862a8d	NNR7TQLW	2020	Extracorporeal versus intracorporeal anastomosis after laparoscopic right hemicolectomy: Cost-effectiveness analysis	Annali Italiani di Chirurgia	0.588	English	Y	D		NAT	P	QUAN	OS			PT		NR	CLINICAL RESEARCH	ESO	N	SI
748	10.1111/jocn.14189	https://www.scopus.com/inward/record.uri?eid=2-s2.0-85042227815&doi=10.1111%2fjocn.14189&partnerID=40&md5=b5fd96c736c6d24e2a7541eab3baad02	WZUEA2BP	2018	Experiences of older people following an acute exacerbation of chronic obstructive pulmonary disease: A phenomenological study	Journal of Clinical Nursing	1.972	English	Y	C		INT	P	QUAL	FE			PT		Y	NURSING RESEARCH	ESO	Y	SI
749	10.1016/j.nedt.2010.03.016	https://www.scopus.com/inward/record.uri?eid=2-s2.0-78650031765&doi=10.1016%2fj.nedt.2010.03.016&partnerID=40&md5=5b424033a3db20559484c2329ec5f5f9	XX577DEW	2011	Factors associated with nursing students' academic success or failure: A retrospective Italian multicenter study	Nurse Education Today	2.49	English	Y	B		NAT	P	QUAN	OS			SN		NR	NURSING RESEARCH	ENDO	N	SI
750	10.1093/intqhc/mzw148	https://www.scopus.com/inward/record.uri?eid=2-s2.0-85019237351&doi=10.1093%2fintqhc%2fmzw148&partnerID=40&md5=d4a98d935282465e03fd8b17f8439c08	CKY4FHWS	2017	Factors precipitating the risk of aspiration in hospitalized patients: Findings from a multicentre critical incident technique study	International Journal for Quality in Health Care	1.957	English	Y	C		NAT	P	QUAN	OS			NU		N	NURSING RESEARCH	ENDO	N	SI
751	10.1097/NAN.0b013e3182290a20	https://www.scopus.com/inward/record.uri?eid=2-s2.0-80053008170&doi=10.1097%2fNAN.0b013e3182290a20&partnerID=40&md5=261c09eb51ca4c00f38b589eff548437	XMCY64IK	2011	Factors influencing nurses' decision-making process on leaving in the peripheral intravascular catheter after 96 hours: A longitudinal study	Journal of Infusion Nursing	0.831	English	Y	C		NAT	P	QUAN	OS			NU		NR	NURSING RESEARCH	ENDO	N	SI
752	10.1007/s11126-018-9616-1	https://www.scopus.com/inward/record.uri?eid=2-s2.0-85057590133&doi=10.1007%2fs11126-018-9616-1&partnerID=40&md5=3cd2c1ab2e0e9d380aacbde93d6c9fb1	QSL3YLVZ	2019	Factors Associated with Long-Stays in an Italian Psychiatric Intensive Treatment Facility: 1-Year Retrospective Observational Analysis	Psychiatric Quarterly	1.422	English	Y	C		NAT	P	QUAN	OS			PT		NR	NURSING RESEARCH	ESO	N	SI
753	10.1111/ecc.13148	https://www.scopus.com/inward/record.uri?eid=2-s2.0-85070843259&doi=10.1111%2fecc.13148&partnerID=40&md5=ced86181ccc991bf8255ffc659244dbf	R8VQ8VEJ	2019	Factors influencing the perception of protective isolation in patients undergoing haematopoietic stem cell transplantation: A multicentre prospective study	European Journal of Cancer Care	2.161	English	Y	C		NAT	P	QUAN	OS			PT		N	NURSING RESEARCH	ESO	N	SI
754	10.1111/nhs.12126	https://www.scopus.com/inward/record.uri?eid=2-s2.0-84916877733&doi=10.1111%2fnhs.12126&partnerID=40&md5=99392817acbea2401aafdf9ba0d8b8d2	MYNMQ7HB	2014	Factors influencing the choice of a nursing or a non-nursing degree: A multicenter, cross-sectional study	Nursing and Health Sciences	1.269	English	Y	B		NAT	P	QUAN	OS			SN		N	NURSING RESEARCH	ENDO	N	SI
755		https://www.scopus.com/inward/record.uri?eid=2-s2.0-27244451475&partnerID=40&md5=977d860425a889a3b68e41ab136185c0	8IGGM4P4	2005	Factors that influence the duration of peripheral venous catheters used to antibiotic therapy in Cystic Fibrosis patients: results of a study [Un'indagine sui fattori che influenzano la durata dei cateterini venosi periferici utilizzati per la terapia antibiotica endovenosa in pazienti con fibrosi cistica.]	Assistenza Infermieristica e Ricerca	0.603	Italian	Y	C		NAT	P	QUAN	OS			PT		NR	NURSING RESEARCH	ESO	N	SI
756	10.1702/2721.27754	https://www.scopus.com/inward/record.uri?eid=2-s2.0-85021913016&doi=10.1702%2f2721.27754&partnerID=40&md5=0a080434ca2312307848f250bb138702	4F6PVE9W	2017	Fattori di rischio per l’insorgenza di delirium in terapia intensiva nei pazienti sottoposti a trapianto di fegato	Assistenza Infermieristica e Ricerca	0.603	Italian	Y	C		NAT	P	QUAN	OS			PT		NR	NURSING RESEARCH	ESO	N	SI
757		https://www.scopus.com/inward/record.uri?eid=2-s2.0-84880956428&partnerID=40&md5=894143df8dd1f55619c405a7f6299713	ELXRYPAY	2013	[Falls of paediatric in- and out-patients in hospital: an Italian survey]. [Le cadute pediatriche in ospedale: una indagine italiana.]	Professioni infermieristiche	0.204	Italian	Y	C		NAT	P	QUAN	OS			OT	dirigenti infermieristici o referenti per la qualità o per la gestione del rischio clinico dei 15 centri pediatrici selezionati tramite campionamento di convenienza	NR	NURSING RESEARCH	ESO	N	SI
758	10.7748/ncyp.24.10.22.s24	https://www.scopus.com/inward/record.uri?eid=2-s2.0-84875634733&doi=10.7748%2fncyp.24.10.22.s24&partnerID=40&md5=be8df7775441e6a8f53248c55a4c86c1	YUF3MA78	2012	Falls among children in an Italian hospital: a prospective study.	Nursing children and young people	0.177	English	Y	C		NAT	P	QUAN	OS			PT		NR	NURSING RESEARCH	ESO	N	SI
759	10.1111/jonm.12310	https://www.scopus.com/inward/record.uri?eid=2-s2.0-84959569598&doi=10.1111%2fjonm.12310&partnerID=40&md5=056f866b272dcc923da1a9d1be3d0676	YVZAJNZU	2016	Factors that condition the spontaneous reporting of adverse drug reactions among nurses: An integrative review	Journal of Nursing Management	2.243	English	Y	A		NAT	S					NU		N	NURSING RESEARCH	ENDO	N	SI
760	10.5005/jp-journals-10009-1539	https://www.scopus.com/inward/record.uri?eid=2-s2.0-85058012146&doi=10.5005%2fjp-journals-10009-1539&partnerID=40&md5=494f3a52cfb346fa8801ce92c133482c	7Y4QA96P	2017	Fetal central nervous system and infectious diseases	Donald School Journal of Ultrasound in Obstetrics and Gynecology	NO IF	English	Y	C		NAT	S					PT		NR	NURSING RESEARCH	ESO	N	NO
761		https://www.scopus.com/inward/record.uri?eid=2-s2.0-84865619982&partnerID=40&md5=25e8fc8400f154e3373b16a9e1820c1a	LU66I92Z	2012	Feasibility and safety of the second-generation, frequency domain optical coherence tomography (FD-OCT): a multicenter study.	The Journal of invasive cardiology	1.453	English	Y	D		INT	P	QUAN	OS			PT		Y	CLINICAL RESEARCH	ESO	Y	SI
762	10.1702/1648.18024	https://www.scopus.com/inward/record.uri?eid=2-s2.0-84911379347&doi=10.1702%2f1648.18024&partnerID=40&md5=0e63f3c6280c40054ef7fac2ff10894a	ZAF5UG5Z	2014	Family members and caregivers: Our allies or competitors? [Familiari e badanti: Nostri alleati o concorrenti?]	Assistenza Infermieristica e Ricerca	0.603	Italian	Y	A		NAT	P	QUAL	NS			NU; CG		NR	NURSING RESEARCH	ESO	N	SI
763		https://www.scopus.com/inward/record.uri?eid=2-s2.0-56549099634&partnerID=40&md5=25f15dffa54a8ddec63fa88ab20b9252	RBRMVRBX	2008	Fetal cerebral ventriculomegaly: Prenatal diagnosis and outcome in 305 cases [Ventricolomegalia cerebrale fetale: Diagnosi prenatale ed outcome in 305 casi]	Italian Journal of Gynaecology and Obstetrics	0.95	Italian	Y	C		NAT	P	QUAN	OS			PT		NR	NURSING RESEARCH	ESO	N	SI
765	10.2165/00002018-200932030-00006	https://www.scopus.com/inward/record.uri?eid=2-s2.0-63849315580&doi=10.2165%2f00002018-200932030-00006&partnerID=40&md5=4f8f114057d42c6854292f9444b787b2	EQVM8Y4D	2009	First-Trimester itraconazole exposure and pregnancy outcome: A prospective cohort study of women contacting teratology information services in Italy	Drug Safety	3.442	English	Y	C		NAT	P	QUAN	OS			PT		Y	NURSING RESEARCH	ESO	Y	SI
766	10.1016/j.reprotox.2010.04.010	https://www.scopus.com/inward/record.uri?eid=2-s2.0-77956421195&doi=10.1016%2fj.reprotox.2010.04.010&partnerID=40&md5=a5a63ce4e2c8f3366fb66df106c22b9f	VCNYVMGQ	2010	First trimester diclofenac exposure and pregnancy outcome	Reproductive Toxicology	3.121	English	Y	C		INT	P	QUAN	OS			PT		NR	NURSING RESEARCH	ESO	N	SI
767	10.1016/j.reprotox.2007.10.005	https://www.scopus.com/inward/record.uri?eid=2-s2.0-37549058777&doi=10.1016%2fj.reprotox.2007.10.005&partnerID=40&md5=757704e4f568d02d3fa5e9c064906b40	6FMKZSQT	2008	Fetal exposure to isotretinoin-An international problem	Reproductive Toxicology	3.121	English	Y	D		INT	P	QUAN	OS			PT		Y	CLINICAL RESEARCH	ESO	Y	SI
768	10.5301/jva.5000225	https://www.scopus.com/inward/record.uri?eid=2-s2.0-84905269175&doi=10.5301%2fjva.5000225&partnerID=40&md5=c52fb3f989d79f58281b9f26ad4c11d1	B2XIH2WE	2014	Flushing the central venous catheter: Is heparin necessary?	Journal of Vascular Access	1.223	English	Y	C		NAT	S					PT		N	NURSING RESEARCH	ESO	N	SI
769	10.1111/j.1600-0420.2004.00247.x	https://www.scopus.com/inward/record.uri?eid=2-s2.0-6344258569&doi=10.1111%2fj.1600-0420.2004.00247.x&partnerID=40&md5=127583841a76a8db2cc8619f5b7c42f5	DGAICAYU	2004	First case of post-conception Verteporfin exposure: Pregnancy and neonatal outcome	Acta Ophthalmologica Scandinavica	3.761	English	Y	D		NAT	P	QUAN	OS			PT		NR	CLINICAL RESEARCH	ESO	N	SI
770	10.1007/s00520-020-05300-8	https://www.scopus.com/inward/record.uri?eid=2-s2.0-85078625920&doi=10.1007%2fs00520-020-05300-8&partnerID=40&md5=daaf879520bde25935b0a9be391238fd	P79QRWLP	2020	Finding meaning in life: an exploration on the experiences with dependence on care of patients with advanced cancer and nurses caring for them	Supportive Care in Cancer	2.635	English	Y	C		NAT	P	QUAL	FE			PT		NR	NURSING RESEARCH	ESO	N	SI
771	10.1016/j.pedn.2018.03.003	https://www.scopus.com/inward/record.uri?eid=2-s2.0-85043784422&doi=10.1016%2fj.pedn.2018.03.003&partnerID=40&md5=c06f7e338cb609ca5e06f7093238288c	JXUR282H	2018	Five Years of Journal Clubs With Pediatric Nurses and Allied Health Professionals: A Retrospective Study and Satisfaction Survey	Journal of Pediatric Nursing	1.495	English	Y	A		NAT	P	QUAN	OS			NU		N	NURSING RESEARCH	ENDO	N	SI
772	10.7429/pi.2018.712115	https://www.scopus.com/inward/record.uri?eid=2-s2.0-85065553860&doi=10.7429%2fpi.2018.712115&partnerID=40&md5=f2caf850bd81c09642a87dfde121f131	CHLP3FQU	2018	Formazione al dolore nei corsi di laurea in Infermieristica: una indagine sulla situazione accademica italiana [Pain Education in Schools of Nursing: a Survey of the Italian Academic Situation]	Professioni infermieristiche	0.204	English	Y	B		NAT	P	QUAN	OS			OT	sistema accademico italiano	NR	NURSING RESEARCH	ESO	N	SI
773	10.1111/jocn.12795	https://www.scopus.com/inward/record.uri?eid=2-s2.0-84942195491&doi=10.1111%2fjocn.12795&partnerID=40&md5=eba53b8b1631e67eb4b2fa130696f493	P53V2ZR7	2015	Follow-up telephone calls to patients discharged after undergoing orthopaedic surgery: Double-blind, randomised controlled trial of efficacy	Journal of Clinical Nursing	1.972	English	Y	C		NAT	P	QUAN	ES			PT		N	NURSING RESEARCH	ESO	N	SI
774	10.1007/s10995-012-1047-2	https://www.scopus.com/inward/record.uri?eid=2-s2.0-84880698623&doi=10.1007%2fs10995-012-1047-2&partnerID=40&md5=6b4850711d8bea9d92e3d6cd7730c4fd	Y72VZUSN	2013	Folic acid use in planned pregnancy: An Italian survey	Maternal and Child Health Journal	1.89	English	Y	C		NAT	P	QUAN	OS			PT		NR	NURSING RESEARCH	ESO	N	SI
775	10.1007/s10072-011-0607-3	https://www.scopus.com/inward/record.uri?eid=2-s2.0-84856221631&doi=10.1007%2fs10072-011-0607-3&partnerID=40&md5=7c06ecec64f84bee4c3a3a6779c8f58f	5ZJFBI9H	2011	Free and cued selective reminding test: An Italian normative study	Neurological Sciences	2.415	English	Y	C		NAT	P	QUAN	OS			PT		NR	NURSING RESEARCH	ESO	N	SI
776	10.7429/pi.2020.733131	https://www.scopus.com/inward/record.uri?eid=2-s2.0-85099076573&doi=10.7429%2fpi.2020.733131&partnerID=40&md5=6a99c1c957003baadfb6e5dee3311231	V5ANS9UY	2020	Formazione infermieristica: sfide e prospettive alla luce del COVID-19 [Nursing Education: challenges and perspectives in a COVID-19 age]	Professioni infermieristiche	0.204	English	Y	B		NAT	S					SN		NR	NURSING RESEARCH	ENDO	N	SI
777	10.1089/bari.2019.0014	https://www.scopus.com/inward/record.uri?eid=2-s2.0-85076722637&doi=10.1089%2fbari.2019.0014&partnerID=40&md5=33510399d06c33b589a4593d8f010b58	WEI2XHYV	2019	Gastric Banding, Gastric Bypass, and Comorbidity Reduction: A Five-Year Prospective Study	Bariatric Surgical Practice and Patient Care	0.391	English	Y	C		NAT	P	QUAN	OS			PT		N	NURSING RESEARCH	ESO	N	SI
778	10.1177/0030222815568944	https://www.scopus.com/inward/record.uri?eid=2-s2.0-84939507604&doi=10.1177%2f0030222815568944&partnerID=40&md5=e4cc9ca8a03fb847cef73245c24913bb	VQZD7MRD	2015	Frommelt attitudes toward care of the dying scale form B: Psychometric testing of the Italian version for students	Omega Journal of Death and Dying	1.347	English	Y	C		NAT	P	QUAN	ID			SN		N	NURSING RESEARCH	ENDO	N	SI
779	10.12659/MSM.903009	https://www.scopus.com/inward/record.uri?eid=2-s2.0-85030712992&doi=10.12659%2fMSM.903009&partnerID=40&md5=9ed9e592b1bd5acd8851c727cc2f843e	4K552HV2	2017	Fostering flu vaccination in healthcare workers: Forum theatre in a university hospital	Medical Science Monitor	1.918	English	Y	A		NAT	P	QUAN	OS			NU		NR	NURSING RESEARCH	ENDO	N	SI
780	10.1702/1381.15355	https://www.scopus.com/inward/record.uri?eid=2-s2.0-84927565896&doi=10.1702%2f1381.15355&partnerID=40&md5=7775ef13e1ed87b29ddb701126102da2	Z4Y6A4V4	2013	Good and bad examples of qualitative research [Buoni e cattivi esempi di ricerca qualitativa]	Assistenza Infermieristica e Ricerca	0.603	Italian	y	O	METHODOLOGICAL ARTICLE	NAT	NC	METHODOLOGICAL ARTICLE						NR	NURSING RESEARCH	ESO	N	SI
781	10.1016/j.jpeds.2005.04.031	https://www.scopus.com/inward/record.uri?eid=2-s2.0-25144435122&doi=10.1016%2fj.jpeds.2005.04.031&partnerID=40&md5=2476c38e99fee21961899aa8d8a5f359	QJWAVRAG	2005	Gestational and neonatal characteristics of children with cystic fibrosis: A cohort study	Journal of Pediatrics	3.7	English	Y	C		NAT	NC	METHODOLOGICAL ARTICLE				PT		Y	NURSING RESEARCH	ESO	Y	SI
782	10.1152/physiolgenomics.90364.2008	https://www.scopus.com/inward/record.uri?eid=2-s2.0-68849085888&doi=10.1152%2fphysiolgenomics.90364.2008&partnerID=40&md5=f69e33428e33cf1a4c3992ed83ae3d24	6SIGGN6J	2009	Gene expression profiles in peripheral blood mononuclear cells of chronic heart failure patients	Physiological Genomics	2.749	English	Y	D		NAT	P	QUAN	ES			PT		Y	CLINICAL RESEARCH	ESO	Y	SI
783	10.1080/00016340600804639	https://www.scopus.com/inward/record.uri?eid=2-s2.0-33845722578&doi=10.1080%2f00016340600804639&partnerID=40&md5=383702e428ea1ca4ca17c29647aaf435	BKYZGPW5	2007	Gadolinium periconceptional exposure: Pregnancy and neonatal outcome	Acta Obstetricia et Gynecologica Scandinavica	2.77	English	Y	C		NAT	P	QUAN	OS			PT		NR	NURSING RESEARCH	ESO	N	SI
784	10.1111/j.1365-2648.2011.05651.x	https://www.scopus.com/inward/record.uri?eid=2-s2.0-79960428265&doi=10.1111%2fj.1365-2648.2011.05651.x&partnerID=40&md5=6657256620c011e2b67e2e00a8aee927	TDRS4BVE	2011	Group sequential and adaptive designs: A novel, promising tool for nursing research	Journal of Advanced Nursing	2.561	English	y	O	METHODOLOGICAL ARTICLE	NAT	NC	METHODOLOGICAL ARTICLE				NU		Y	NURSING RESEARCH	ENDO	Y	SI
785	10.1177/0269216319840275	https://www.scopus.com/inward/record.uri?eid=2-s2.0-85064561717&doi=10.1177%2f0269216319840275&partnerID=40&md5=d59518e42c10f2a53b5d6d4fdc914438	GXMIZB4K	2019	Good end-of-life care in nursing home according to the family carers’ perspective: A systematic review of qualitative findings	Palliative Medicine	3.739	English	Y	C		NAT	S					CG		N	NURSING RESEARCH	ESO	N	SI
786	10.2174/1574886312666171030125804	https://www.scopus.com/inward/record.uri?eid=2-s2.0-85045985080&doi=10.2174%2f1574886312666171030125804&partnerID=40&md5=496c94a6fb3eae915962e13301b9fa55	LXQHXXPM	2018	Glaucoma drug therapy in pregnancy: Literature review and teratology information service (TIS) case series	Current Drug Safety	NO IF	English	Y	C		NAT	P	QUAN	OS			PT		N	NURSING RESEARCH	ESO	N	NO
787	10.1097/NAQ.0000000000000359	https://www.scopus.com/inward/record.uri?eid=2-s2.0-85067190906&doi=10.1097%2fNAQ.0000000000000359&partnerID=40&md5=b06f84bff009f266dc274822207cf981	4F6S7IU9	2019	GSD international nursing academy: An Italian case of practical disruption highlighting the worth of nursing within health care organizations	Nursing Administration Quarterly	0.941	English	Y	A		NAT	P	QUAL	OQ	CASE STUDY		NU		NR	NURSING RESEARCH	ENDO	N	SI
788	10.1111/ijun.12056	https://www.scopus.com/inward/record.uri?eid=2-s2.0-84923193733&doi=10.1111%2fijun.12056&partnerID=40&md5=5a53b6924111fe940176f91ae0060071	G87SZ82U	2015	Electrical stimulation for post-prostatectomy urinary incontinence: Is it useful when patients cannot learn muscular exercises?	International Journal of Urological Nursing	0.387	English	Y	C		NAT	P	QUAN	OS			PT		NR	NURSING RESEARCH	ESO	N	SI
789		https://www.scopus.com/inward/record.uri?eid=2-s2.0-80155208283&partnerID=40&md5=74cc02cf70cbae0f48448a9c5b6438f2	EJX59KW8	2010	Experience of transfer and adaptation of the "magnet hospital" model in the Italian context [Un'esperienza di trasferimento e adattamento del modello «magnet hospital» nel contesto italiano]	Mecosan	0.091	Italian	Y	A		NAT	P	QUAL	OQ	CASE STUDY		NU		NR	NURSING RESEARCH	ENDO	N	SI
790	10.1016/j.pedn.2019.11.014	https://www.scopus.com/inward/record.uri?eid=2-s2.0-85076528257&doi=10.1016%2fj.pedn.2019.11.014&partnerID=40&md5=d3f886caf2ea702f7cac53a5c355bfac	394URSC5	2020	Evaluating the Interchangeability of Forehead, Tympanic, and Axillary Thermometers in Italian Paediatric Clinical Settings: Results of a Multicentre Observational Study	Journal of Pediatric Nursing	1.495	English	Y	C		NAT	P	QUAN	OS			PT		N	NURSING RESEARCH	ESO	N	SI
793	10.23750/abm.v89i6-S.7378	https://www.scopus.com/inward/record.uri?eid=2-s2.0-85055044220&doi=10.23750%2fabm.v89i6-S.7378&partnerID=40&md5=1769e5b2f169484e8fe21566ba797c44	7BW4QUPS	2018	Efficacy of the buzzy system for pain relief during venipuncture in children: A randomized controlled trial	Acta Biomedica	1.373	English	Y	C		INT	P	QUAN	ES			PT		NR	NURSING RESEARCH	ESO	N	SI
794	10.1016/j.jad.2020.07.026	https://www.scopus.com/inward/record.uri?eid=2-s2.0-85088212834&doi=10.1016%2fj.jad.2020.07.026&partnerID=40&md5=ed06b6200813cf2e28d03936fc26d8b0	LMTRJ87P	2020	Efficacy of Triple Chronotherapy in unipolar and bipolar depression: A systematic review of the available evidence	Journal of Affective Disorders	3.892	English	Y	C		NAT	S					PT		N	NURSING RESEARCH	ESO	N	SI
795	10.1702/2310.24834	https://www.scopus.com/inward/record.uri?eid=2-s2.0-85011072027&doi=10.1702%2f2310.24834&partnerID=40&md5=61b2bd5992315ca20ddd55f073b97595	IG2NWXXS	2016	Efficacy of splint with heel off-loaded in children with lower limbs plaster cast. Randomised open label trial [Efficacia della valva di posizione con scarico al tallone nei bambini portatori di apparecchio gessato agli arti inferiori. Trial randomizzato controllato in aperto]	Assistenza Infermieristica e Ricerca	0.603	Italian	Y	C		NAT	P	QUAN	ES			PT		NR	NURSING RESEARCH	ESO	N	SI
796	10.1007/978-3-030-23884-1_7	https://www.scopus.com/inward/record.uri?eid=2-s2.0-85068688450&doi=10.1007%2f978-3-030-23884-1_7&partnerID=40&md5=ab69ec2f95b753ce2df321e7e7efe2c3	IF4I7J3H	2020	Electronic Test of Competence Administration: Qualitative Evaluation of Students’ Satisfaction on Telematic Platform a Cross Sectional Study	Advances in Intelligent Systems and Computing	0.634	English	Y	B		NAT	P	QUAN	OS			SN		NR	NURSING RESEARCH	ENDO	N	SI
797	10.1371/journal.pone.0234108	https://www.scopus.com/inward/record.uri?eid=2-s2.0-85086008353&doi=10.1371%2fjournal.pone.0234108&partnerID=40&md5=ca4c254dc9c5ae9e84afc645c817171f	WGS9I4AW	2020	Electronic medical records implementation in hospital: An empirical investigation of individual and organizational determinants	PLoS ONE	2.74	English	Y	A		NAT	P	QUAN	OS			NU; OT	medici e infermieri	N	NURSING RESEARCH	ESO	N	SI
798	10.1371/journal.pone.0129443	https://www.scopus.com/inward/record.uri?eid=2-s2.0-84936806620&doi=10.1371%2fjournal.pone.0129443&partnerID=40&md5=0a92eaf331635d075559345a9ec2033f	2KIEG4SX	2015	Electronic cigarettes efficacy and safety at 12 months: Cohort study	PLoS ONE	2.74	English	Y	C		NAT	P	QUAN	OS			PT		N	NURSING RESEARCH	ESO	N	SI
799	10.1111/ecc.12978	https://www.scopus.com/inward/record.uri?eid=2-s2.0-85058012975&doi=10.1111%2fecc.12978&partnerID=40&md5=cc361e91633e8d3df165142ef44f446f	E87HA2QT	2019	Eight-week interval in flushing and locking port-a-cath in cancer patients: A single-institution experience and systematic review	European Journal of Cancer Care	2.161	English	Y	C		NAT	P	QUAN	OS			PT		Y	NURSING RESEARCH	ESO	Y	SI
800	10.1111/jvh.12802	https://www.scopus.com/inward/record.uri?eid=2-s2.0-85036539456&doi=10.1111%2fjvh.12802&partnerID=40&md5=73d06270024f478f55496f832104def6	JABLZI4Y	2018	Eighteen-month lamivudine prophylaxis on preventing occult hepatitis B virus infection reactivation in patients with haematological malignancies receiving immunosuppression therapy	Journal of Viral Hepatitis	3.561	English	Y	C		NAT	P	QUAN	OS			PT		Y	NURSING RESEARCH	ESO	Y	SI
801	10.23750/abm.v88i3-S.6610	https://www.scopus.com/inward/record.uri?eid=2-s2.0-85026633480&doi=10.23750%2fabm.v88i3-S.6610&partnerID=40&md5=9f09e676de86689728163a686e557b49	HMATR3AQ	2017	Empathic attitudes among nursing students: A preliminary study	Acta Biomedica	1.373	English	Y	B		NAT	P	QUAN	OS			SN		NR	NURSING RESEARCH	ENDO	N	SI
802	10.1016/j.ienj.2015.10.005	https://www.scopus.com/inward/record.uri?eid=2-s2.0-84954305903&doi=10.1016%2fj.ienj.2015.10.005&partnerID=40&md5=d4d8985416490968c18d8933b9ab6595	M6SNJ9HV	2016	Emergency department triage performance timing. A regional multicenter descriptive study in Italy	International Emergency Nursing	1.959	English	Y	A		NAT	P	QUAN	OS			NU		N	NURSING RESEARCH	ENDO	N	SI
803	10.23736/S0375-9393.20.14906-X	https://www.scopus.com/inward/record.uri?eid=2-s2.0-85096689759&doi=10.23736%2fS0375-9393.20.14906-X&partnerID=40&md5=7bec80ae34ec1c1354766a61c68573f9	AFETWUZG	2020	End of life in the time of COVID-19: The last farewell by video call	Minerva Anestesiologica	2.498	English	Y	C		NAT	P	QUAN	OS			CG		NR	NURSING RESEARCH	ESO	N	SI
804	10.1177/1054773818825003	https://www.scopus.com/inward/record.uri?eid=2-s2.0-85060693103&doi=10.1177%2f1054773818825003&partnerID=40&md5=b2a7536dcce2abdcb756eebe841d7208	NDDNCUI8	2020	How Do Basic Human Values Affect Self-Care of Type 2 Diabetes Patients? A Multicentre Observational Study	Clinical Nursing Research	1.538	English	Y	C		INT	P	QUAN	OS			PT		N	NURSING RESEARCH	ESO	N	SI
805	10.3390/rel7030031	https://www.scopus.com/inward/record.uri?eid=2-s2.0-84961815189&doi=10.3390%2frel7030031&partnerID=40&md5=bae6efdc5426a3820fe5e47d3f38a426	Y9DFPGKV	2016	Holistic nursing of forensic patients: A focus on spiritual care	Religions	0.518	English	Y	C		NAT	P	QUAL	NS			NU		NR	NURSING RESEARCH	ENDO	N	SI
806	10.3332/ecancer.2014.420	https://www.scopus.com/inward/record.uri?eid=2-s2.0-84899760677&doi=10.3332%2fecancer.2014.420&partnerID=40&md5=9dc4858b941a69d19061485f92dbf297	ZK7KNE8J	2014	Haemorrhagic cystitis in haematopoietic stem cell transplantation (HSCT): A prospective observational study of incidence and management in HSCT centres within the GITMO network (Gruppo Italiano Trapianto Midollo Osseo)	ecancermedicalscience	1.761	English	Y	D		NAT	P	QUAN	OS			PT		NR	CLINICAL RESEARCH	ESO	N	SI
807		https://www.scopus.com/inward/record.uri?eid=2-s2.0-84875384529&partnerID=40&md5=f21feb29498d224f25bd850be89057c7	S4N6588E	2012	Health projects managed by Nursing Coordinators: An analysis of contents and degree of success [I progetti gestiti dai Coordinatori: Analisi del loro profilo e successo]	Assistenza Infermieristica e Ricerca	0.603	English; Italian	Y	A		NAT	P	QUAN	OS			NU		NR	NURSING RESEARCH	ENDO	N	SI
808	10.1097/NJH.0000000000000360	https://www.scopus.com/inward/record.uri?eid=2-s2.0-85032444489&doi=10.1097%2fNJH.0000000000000360&partnerID=40&md5=93f9e722add8fe7f447a9c323c95ce27	JPC97LXG	2017	Health Professional's Experiences of Supporting Teenagers Who Have Lost a Parent	Journal of Hospice and Palliative Nursing	0.877	English	Y	C		NAT	P	QUAL	FE			NU; OT	operatori sanitari	NR	NURSING RESEARCH	ESO	N	SI
809	10.1186/s12909-020-02191-5	https://www.scopus.com/inward/record.uri?eid=2-s2.0-85089646213&doi=10.1186%2fs12909-020-02191-5&partnerID=40&md5=a0006b5ec876c61a423697ba24efc9e4	KAVGCAT6	2020	Health professionals learning qualitative research in their workplace: A focused ethnography	BMC Medical Education	1.831	English	Y	B		NAT	P	QUAL	ET			SN; OT	14 tirocinanti (7 infermieri, un logopedista; un tecnico di laboratorio; uno specialista dell'informazione della Biblioteca Medica; un dietologo; un fisioterapista; un internista e un medico di cure palliative) e un formatore	N	NURSING RESEARCH	ESO	N	SI
810	10.1007/s00592-017-1071-1	https://www.scopus.com/inward/record.uri?eid=2-s2.0-85033490959&doi=10.1007%2fs00592-017-1071-1&partnerID=40&md5=e9abf327c87de070339d30d149822684	JYE3E8X5	2018	Health literacy in type 2 diabetes patients: a systematic review of systematic reviews	Acta Diabetologica	3.418	English	Y	B		NAT	S					PT		Y	NURSING RESEARCH	ESO	Y	SI
811	10.1016/j.apnu.2017.09.007	https://www.scopus.com/inward/record.uri?eid=2-s2.0-85030184969&doi=10.1016%2fj.apnu.2017.09.007&partnerID=40&md5=f11bfb27c7d545c32658ffec0a334547	RBWBVY6S	2018	Health Care Professionals Attitudes Towards Mental Illness: Observational Study Performed at a Public Health Facility in Northern Italy	Archives of Psychiatric Nursing	1.266	English	Y	A		NAT	P	QUAN	OS			NU; OT	Professionisti della salute mentale	N	NURSING RESEARCH	ESO	N	SI
812	10.1186/1471-2458-11-466	https://www.scopus.com/inward/record.uri?eid=2-s2.0-79958253214&doi=10.1186%2f1471-2458-11-466&partnerID=40&md5=ff90613a70697dfc3f64a2a12218ed3b	ZZRDC3QD	2011	Healthcare workers' and parents' perceptions of measures for improving adherence to hand-hygiene	BMC Public Health	2.521	English	Y	A		NAT	P	QUAN	OS			NU; CG		NR	NURSING RESEARCH	ESO	N	SI
813	10.7417/T.2017.2042	https://www.scopus.com/inward/record.uri?eid=2-s2.0-85038092748&doi=10.7417%2fT.2017.2042&partnerID=40&md5=fd05d82ffc858e07f1d65a74db3385f3	XKY8MGIZ	2017	Health self-perception in patient with Crohn's disease: A web survey	Clinica Terapeutica	2	English; Italian	Y	C		NAT	P	QUAN	OS			PT		NR	NURSING RESEARCH	ESO	N	SI
814	10.23750/abm.v88i3-S.6611	https://www.scopus.com/inward/record.uri?eid=2-s2.0-85026676682&doi=10.23750%2fabm.v88i3-S.6611&partnerID=40&md5=4ddeaad77a0c516fa568a10d64a27931	EZ6XJWJ6	2017	Healthcare associated infection: Good practices, knowledge and the locus of control in heatlhcare professionals	Acta Biomedica	1.373	English	Y	C		NAT	P	QUAN	OS			NU; OT	infermieri e medici	NR	NURSING RESEARCH	ESO	N	SI
815	10.1136/thorax.58.1.93	https://www.scopus.com/inward/record.uri?eid=2-s2.0-0037259570&doi=10.1136%2fthorax.58.1.93&partnerID=40&md5=a3be8c409f84cba91e070dd58d83111f	G4WSYLFH	2003	High incidence of cystic fibrosis in children born in Italy to Albanian immigrants [4]	Thorax	8.834	English	Y	C		NAT	P	QUAN	OS			PT		NR	NURSING RESEARCH	ESO	N	SI
816	10.1179/joc.2002.14.2.198	https://www.scopus.com/inward/record.uri?eid=2-s2.0-0036233586&doi=10.1179%2fjoc.2002.14.2.198&partnerID=40&md5=b3201a440094355858633fea6808f056	8ISYXIDK	2002	High dose ifosfamide in combination with high dose methotrexate, adriamycin and cisplatin in the neoadjuvant treatment of extremity osteosarcoma: Preliminary results of an Italian Sarcoma Group/Scandinavian Sarcoma Group pilot study	Journal of Chemotherapy	1.661	English	Y	C		INT	P	QUAN	OS			PT		NR	NURSING RESEARCH	ESO	N	SI
817	10.1155/2012/385697	https://www.scopus.com/inward/record.uri?eid=2-s2.0-84861081504&doi=10.1155%2f2012%2f385697&partnerID=40&md5=86d64023a88b988d50f39ae926986b5e	G32MG24Q	2012	Herpes simplex virus infection in pregnancy	Infectious Diseases in Obstetrics and Gynecology	1.192	English	Y	C		NAT	S					PT		NR	NURSING RESEARCH	ESO	N	SI
818	10.1002/hep.27604	https://www.scopus.com/inward/record.uri?eid=2-s2.0-84923516283&doi=10.1002%2fhep.27604&partnerID=40&md5=2c26aa9b74617f6d3952d269ddb975e6	FL3549WV	2015	Hepatitis B surface antigen genetic elements critical for immune escape correlate with hepatitis B virus reactivation upon immunosuppression	Hepatology	14.679	English	Y	D		INT	P	QUAN	OS			PT		Y	CLINICAL RESEARCH	ESO	Y	SI
819	10.1097/00043426-200201000-00008	https://www.scopus.com/inward/record.uri?eid=2-s2.0-0036153792&doi=10.1097%2f00043426-200201000-00008&partnerID=40&md5=8e77c69cfaa41a700203ed161009e937	KESI4M73	2002	High-grade osteosarcoma of the extremity: Differences between localized and metastatic tumors at presentation	Journal of Pediatric Hematology/Oncology	1.016	English	Y	C		NAT	P	QUAN	OS			PT		NR	NURSING RESEARCH	ESO	N	SI
820	10.1007/978-3-319-98872-6_32	https://www.scopus.com/inward/record.uri?eid=2-s2.0-85057303831&doi=10.1007%2f978-3-319-98872-6_32&partnerID=40&md5=299a523a4009f4244cf772b9d913d165	JTE6PWM8	2019	High-fidelity patient simulation in critical care area: A methodological overview	Advances in Intelligent Systems and Computing	0.634	English	Y	B		NAT	S					SN		NR	NURSING RESEARCH	ENDO	N	SI
821	10.1097/00002030-200104130-00012	https://www.scopus.com/inward/record.uri?eid=2-s2.0-0035853373&doi=10.1097%2f00002030-200104130-00012&partnerID=40&md5=7270578294fb5f5656cab1d1bc810284	UIH3Y9NA	2001	HIV-infected pregnant women and vertical transmission in Europe since 1986	AIDS	4.511	English	Y	C		INT	P	QUAN	OS			PT		Y	NURSING RESEARCH	ESO	Y	SI
822	10.1097/00003086-200105000-00024	https://www.scopus.com/inward/record.uri?eid=2-s2.0-0035028546&doi=10.1097%2f00003086-200105000-00024&partnerID=40&md5=70b56365fb296ef2a25b1d62f9277efa	ZYRB72ZE	2001	Histologic response of high-grade nonmetastatic osteosarcoma of the extremity to chemotherapy	Clinical Orthopaedics and Related Research	4.329	English	Y	D		NAT	P	QUAN	OS			PT		NR	CLINICAL RESEARCH	ESO	N	SI
823	10.1007/978-3-030-23884-1_10	https://www.scopus.com/inward/record.uri?eid=2-s2.0-85068682266&doi=10.1007%2f978-3-030-23884-1_10&partnerID=40&md5=71c1f7f3be4d9c6a02d494b3752e290d	CPZ7RFBM	2020	High-Fidelity Simulation Type Technique Efficient for Learning Nursing Disciplines in the Courses of Study: An Integrative Review	Advances in Intelligent Systems and Computing	0.634	English	Y	B		NAT	S					SN		NR	NURSING RESEARCH	ENDO	N	SI
824	10.1111/2047-3095.12016	https://www.scopus.com/inward/record.uri?eid=2-s2.0-84897959752&doi=10.1111%2f2047-3095.12016&partnerID=40&md5=87e05c42a12baab2fae26a1be7869c4d	BSNXYZ8A	2014	Hospital discharge: Results from an Italian multicenter prospective study using blaylock risk assessment screening score	International Journal of Nursing Knowledge	1.131	English	Y	C		NAT	P	QUAN	OS			PT		NR	NURSING RESEARCH	ESO	N	SI
825	10.1017/neu.2015.30	https://www.scopus.com/inward/record.uri?eid=2-s2.0-84930150703&doi=10.1017%2fneu.2015.30&partnerID=40&md5=b2aa73f99bad5c123f55747499c8d2c1	9XAJHI69	2015	Homocysteine levels in schizophrenia patients newly admitted to an acute psychiatric ward	Acta Neuropsychiatrica	3	English	Y	D		NAT	P	QUAN	OS			PT		Y	CLINICAL RESEARCH	ESO	Y	SI
826	10.1186/s13063-015-0695-0	https://www.scopus.com/inward/record.uri?eid=2-s2.0-84928262447&doi=10.1186%2fs13063-015-0695-0&partnerID=40&md5=e09de8f7a9c6f2d43004d720cb7e92ab	UAZDYB36	2015	Home-based palliative approach for people with severe multiple sclerosis and their carers: Study protocol for a randomized controlled trial	Trials	1.883	English	Y	C		NAT	P	QUAN	ES			PT; CG		Y	NURSING RESEARCH	ESO	Y	SI
827	10.1016/j.jpainsymman.2005.01.013	https://www.scopus.com/inward/record.uri?eid=2-s2.0-22544445289&doi=10.1016%2fj.jpainsymman.2005.01.013&partnerID=40&md5=ad419ed062f5c6f4ec85edb95ed54584	8RM8HGF2	2005	How people die in hospital general wards: A descriptive study	Journal of Pain and Symptom Management	3.077	English	Y	C		NAT	P	QUAN	OS			NU; OT	infermieri, cartelle cliniche e infermieristiche	Y	NURSING RESEARCH	ESO	Y	SI
828	10.1702/3454.34430	https://www.scopus.com/inward/record.uri?eid=2-s2.0-85093911478&doi=10.1702%2f3454.34430&partnerID=40&md5=24ac68b4ae125eccd8f77b9f1dff826b	JYVYKYUB	2020	How hospitals, Intensive Care Units and nursing care of critically ill patients have changed during the COVID-19 outbreak? Results from an exploratory research in some European countries [Come sono cambiati gli ospedali, le terapie intensive, l’assistenza al malato critico in tempi di covid-19? Risultati di una indagine esplorativa in alcuni contesti europei]	Assistenza Infermieristica e Ricerca	0.603	Italian	Y	A		NAT	P	QUAN	OS			NU		NR	NURSING RESEARCH	ENDO	N	SI
829	10.1007/s12020-020-02354-w	https://www.scopus.com/inward/record.uri?eid=2-s2.0-85086108151&doi=10.1007%2fs12020-020-02354-w&partnerID=40&md5=4e6af242ef9002f38701175a9ae35bad	3C2T3FA2	2020	How do self-care maintenance, self-care monitoring, and self-care management affect glycated haemoglobin in adults with type 2 diabetes? A multicentre observational study	Endocrine	3.235	English	Y	C		NAT	P	QUAN	OS			PT		NR	NURSING RESEARCH	ESO	N	SI
830	10.1016/j.gerinurse.2016.01.001	https://www.scopus.com/inward/record.uri?eid=2-s2.0-84958205913&doi=10.1016%2fj.gerinurse.2016.01.001&partnerID=40&md5=68f7f8c4cc7986e60717b228e28cb88e	8IVSU6AE	2016	Hospital-acquired functional decline in older patients cared for in acute medical wards and predictors: Findings from a multicentre longitudinal study	Geriatric Nursing	1.678	English	Y	C		NAT	P	QUAN	OS			PT		N	NURSING RESEARCH	ESO	N	SI
831	10.1089/bfm.2014.0097	https://www.scopus.com/inward/record.uri?eid=2-s2.0-84917739907&doi=10.1089%2fbfm.2014.0097&partnerID=40&md5=32f9e476dfd88603b0e8da518d1e5d0a	585N5TA3	2014	Human milk and breastfeeding in surgical infants	Breastfeeding Medicine	1.71	English	Y	C		NAT	S					PT		NR	NURSING RESEARCH	ESO	N	SI
832	10.1702/2940.29553	https://www.scopus.com/inward/record.uri?eid=2-s2.0-85050536282&doi=10.1702%2f2940.29553&partnerID=40&md5=9952a6b6b97dcd1b3247658eb53617f9	KTKF8FEA	2018	How to plan and conduct study on restraints use: Notes on methods [Progettare e condurre studi sulla contenzione fisica: Appunti di metodo]	Assistenza Infermieristica e Ricerca	0.603	Italian	Y	C		NAT	S					PT		NR	NURSING RESEARCH	ESO	N	SI
833		https://www.scopus.com/inward/record.uri?eid=2-s2.0-65349186483&partnerID=40&md5=13ae83c3645532889a5454fbe7cf5474	N2JXBNVL	2009	How to increase patient knowledge of their coronary heart disease: Impact of an educational meeting led by nurses [Come aumentare le conoscenze dei pazienti con cardiopatia ischemica sulla loro malattia? Utilità di un incontro educazionale tenuto da infermieri]	Giornale Italiano di Cardiologia	0.363	Italian	Y	B		NAT	P	QUAN	OS			PT		NR	NURSING RESEARCH	ESO	N	SI
834	10.1891/1078-4535.25.2.157	https://www.scopus.com/inward/record.uri?eid=2-s2.0-85066831392&doi=10.1891%2f1078-4535.25.2.157&partnerID=40&md5=d703d4f3414cfdf324b22bd7a2892995	S95FY9N8	2019	ICA-EMA: A Tool for Assessing Nursing Complexity of Patients With Oncohematologic Disease in an Italian Center	Creative nursing	0.304	English	Y	C		INT	P	QUAN	OS			PT		NR	NURSING RESEARCH	ESO	N	SI
835	10.1186/s12904-019-0453-2	https://www.scopus.com/inward/record.uri?eid=2-s2.0-85070475970&doi=10.1186%2fs12904-019-0453-2&partnerID=40&md5=0eaf004397aafcb78e6b545c03330d2a	MWKQFIUG	2019	"i go into crisis when ...": Ethics of care and moral dilemmas in palliative care	BMC Palliative Care	2.015	English	Y	C		NAT	P	QUAL	NS			NU; OT	infermieri, medici	N	NURSING RESEARCH	ESO	N	SI
836	10.1097/PTS.0000000000000209	https://www.scopus.com/inward/record.uri?eid=2-s2.0-85061578762&doi=10.1097%2fPTS.0000000000000209&partnerID=40&md5=7f4721e2fe4b0bedb5cc8c044ded04a8	BY9HCZ52	2019	"I Am Administering Medication-Please Do Not Interrupt Me": Red Tabards Preventing Interruptions as Perceived by Surgical Patients	Journal of Patient Safety	3.031	English	Y	A		NAT	P	QUAN	OS			PT		N	NURSING RESEARCH	ESO	N	SI
837	10.1702/1176.13041	https://www.scopus.com/inward/record.uri?eid=2-s2.0-84872363672&doi=10.1702%2f1176.13041&partnerID=40&md5=191f241642d37770751cd9cc0ac99b26	YMPWJBSD	2012	Hypodermoclysis hydration in the elderly [Idratazione con ipodermoclisi nel paziente anziano]	Assistenza Infermieristica e Ricerca	0.603	English; Italian	Y	C		NAT	P	QUAN	OS			PT		NR	NURSING RESEARCH	ESO	N	SI
838	10.3390/ijerph16101770	https://www.scopus.com/inward/record.uri?eid=2-s2.0-85066439977&doi=10.3390%2fijerph16101770&partnerID=40&md5=638c3727ba2e2bacf1b4b6230ae54869	5ZKVUUIA	2019	Human papillomavirus infection and vaccination: Knowledge and attitudes among nursing students in Italy	International Journal of Environmental Research and Public Health	2.849	English	Y	C		NAT	P	QUAN	OS			SN		N	NURSING RESEARCH	ENDO	N	SI
839	10.1007/978-3-030-23884-1_6	https://www.scopus.com/inward/record.uri?eid=2-s2.0-85068693193&doi=10.1007%2f978-3-030-23884-1_6&partnerID=40&md5=f89086de7bb9a9542c61bdab0b2fa6fc	J3NIS4F6	2020	How to Reduce Biological Risk Among Nursing Students: A Research Project	Advances in Intelligent Systems and Computing	0.634	English	Y	C		NAT	P	QUAN	OS			SN		NR	NURSING RESEARCH	ENDO	N	SI
840	10.1016/j.ijnurstu.2018.03.007	https://www.scopus.com/inward/record.uri?eid=2-s2.0-85044151660&doi=10.1016%2fj.ijnurstu.2018.03.007&partnerID=40&md5=e5ce939d6b3cb994dbf442a874f83020	4MZH8SXY	2018	Identifying reliable predictors of protein-energy malnutrition in hospitalized frail older adults. A prospective longitudinal study	International Journal of Nursing Studies	3.783	English	Y	C		NAT	P	QUAN	OS			PT		N	NURSING RESEARCH	ESO	N	SI
841	10.1093/ehjci/jeu307	https://www.scopus.com/inward/record.uri?eid=2-s2.0-84930011996&doi=10.1093%2fehjci%2fjeu307&partnerID=40&md5=a6c93bd31dcde853e325fc560eea76cc	PAG7WH7R	2015	Identification and quantification ofmacrophage presence in coronary atherosclerotic plaques by optical coherence tomography	European Heart Journal Cardiovascular Imaging	4.841	English	Y	D		NAT	P	QUAN	OS			PT		NR	CLINICAL RESEARCH	ESO	N	SI
842	10.1016/j.pmn.2018.01.007	https://www.scopus.com/inward/record.uri?eid=2-s2.0-85045569283&doi=10.1016%2fj.pmn.2018.01.007&partnerID=40&md5=5fd6870545d5847bcd1696c3aca19baf	5SJQ4BG7	2018	Impact of a Clinical Therapeutic Intervention on Pain Assessment, Management, and Nursing Practices in an Intensive Care Unit: A before-and-after Study	Pain Management Nursing	1.595	English	Y	C		NAT	P	QUAN	ES			PT		N	NURSING RESEARCH	ESO	N	SI
843	10.1002/cyto.a.22013	https://www.scopus.com/inward/record.uri?eid=2-s2.0-84857369761&doi=10.1002%2fcyto.a.22013&partnerID=40&md5=a3db439ad79577fa8510476fb4ce1c34	FMKKD3CF	2012	ImageStream promyelocytic leukemia protein immunolocalization: In search of promyelocytic leukemia cells	Cytometry Part A	3.124	English	Y	D		INT	P	QUAN	OS			OT	campioni da pazienti	NR	CLINICAL RESEARCH	ESO	N	SI
844	10.1177/1049909109338355	https://www.scopus.com/inward/record.uri?eid=2-s2.0-70350532297&doi=10.1177%2f1049909109338355&partnerID=40&md5=cc7cb25ec67d799a12ad3e410366caac	RK9M6YAK	2009	Illness awareness in Hospice: Application of a semi-structured interview	American Journal of Hospice and Palliative Medicine	1.638	English	Y	C		NAT	p	QUAL	NS			PT		Y	NURSING RESEARCH	ESO	Y	SI
845	10.2459/JCM.0b013e328357a665	https://www.scopus.com/inward/record.uri?eid=2-s2.0-84866400856&doi=10.2459%2fJCM.0b013e328357a665&partnerID=40&md5=4e4b9f69ad6c5b82fc38acac398c7692	Q2Q72HUF	2012	Imaging of intraplaque haemorrhage	Journal of Cardiovascular Medicine	1.225	English	Y	D		NAT	P	QUAN	OS			PT		NR	CLINICAL RESEARCH	ESO	N	SI
846	10.1111/j.1365-2702.2009.03012.x	https://www.scopus.com/inward/record.uri?eid=2-s2.0-77955965856&doi=10.1111%2fj.1365-2702.2009.03012.x&partnerID=40&md5=0952e065ef6e73ea42930fe08ea0087e	552FXGIN	2010	'If it is not recorded, it has not been done!'? Consistency between nursing records and observed nursing care in an Italian hospital	Journal of Clinical Nursing	1.972	English	Y	A		NAT	P	QUAN	OS			OT	cartelle infermieristiche	N	NURSING RESEARCH	ESO	N	SI
848	10.1702/3371.33475	https://www.scopus.com/inward/record.uri?eid=2-s2.0-85085538858&doi=10.1702%2f3371.33475&partnerID=40&md5=9b13b6d923e1f492e2b117378ecb8959	FYU4AY99	2020	Factors associated to patients’ outcomes in medical units: lessons learnt from an Italian multicentric longitudinal study design (ESAMED study) [Esiti dell’assistenza infermieristica in medicina: Risultati di uno studio longitudinale multicentrico (studio esamed)alvisa palese]	Assistenza Infermieristica e Ricerca	0.603	Italian	Y	C		NAT	P	QUAN	OS			PT		NR	NURSING RESEARCH	ESO	N	SI
849	10.1177/1129729820924568	https://www.scopus.com/inward/record.uri?eid=2-s2.0-85087420965&doi=10.1177%2f1129729820924568&partnerID=40&md5=f793c5c3a0b52cffc64893d46ab412a6	8A6MGZWD	2020	GAVeCeLT-WoCoVA Consensus on subcutaneously anchored securement devices for the securement of venous catheters: Current evidence and recommendations for future research	Journal of Vascular Access	1.223	English	Y	C		INT	S					OT	dispositivi di fissaggio ad ancoraggio sottocutaneo	N	NURSING RESEARCH	ESO	N	SI
850		https://www.scopus.com/inward/record.uri?eid=2-s2.0-78649747812&partnerID=40&md5=257e5a8515aaba69859fac6037626945	F55JM5N7	2010	Febrile seizures: Management and know-how [La gestione delle convulsioni febbrili: Le conoscenze degli operatori sanitari]	Quaderni ACP	0.129	Italian	Y	C		NAT	P	QUAN	OS			NU; OT	infermeiri e medici	NR	NURSING RESEARCH	ESO	N	SI
851	10.4088/JCP.v67n0817	https://www.scopus.com/inward/record.uri?eid=2-s2.0-33748969679&doi=10.4088%2fJCP.v67n0817&partnerID=40&md5=58b7f1dcb6ff1ada5076a8269e5a4415	EVJ4XDPJ	2006	Exposure to mirtazapine during pregnancy: A prospective, comparative study of birth outcomes	Journal of Clinical Psychiatry	4.204	English	Y	C		NAT	P	QUAN	OS			PT		NR	NURSING RESEARCH	ESO	N	SI
852	10.1136/bmjopen-2019-034588	https://www.scopus.com/inward/record.uri?eid=2-s2.0-85078297712&doi=10.1136%2fbmjopen-2019-034588&partnerID=40&md5=7baa0a7310916c99c6a9157a4cc82ba8	GNJPNDH8	2020	Exploring the lived experiences of pregnancy and early motherhood in Italian women with congenital heart disease: An interpretative phenomenological analysis	BMJ Open	2.496	English	Y	C		NAT	P	QUAL	FE			PT		Y	NURSING RESEARCH	ESO	Y	SI
853	10.1111/jan.12178	https://www.scopus.com/inward/record.uri?eid=2-s2.0-84889637553&doi=10.1111%2fjan.12178&partnerID=40&md5=2d1c49c4efe2d0ec54783d1f0fa0d7c8	8MLG2XJZ	2014	Factors influencing self-management in patients with type 2 diabetes: A quantitative systematic review protocol	Journal of Advanced Nursing	2.561	English	Y	C		NAT	S					PT		Y	NURSING RESEARCH	ESO	Y	SI
854	10.1186/s12913-017-2583-7	https://www.scopus.com/inward/record.uri?eid=2-s2.0-85029511893&doi=10.1186%2fs12913-017-2583-7&partnerID=40&md5=1c9cfef4b70cc5a208e6ab1ad90059d8	8PSVXPF5	2017	Fall prevention: Is the STRATIFY tool the right instrument in Italian Hospital inpatient? A retrospective observational study	BMC Health Services Research	1.987	English	Y	C		NAT	P	QUAN	OS			PT		N	NURSING RESEARCH	ESO	N	SI
855	10.1016/j.fertnstert.2005.01.136	https://www.scopus.com/inward/record.uri?eid=2-s2.0-23744471266&doi=10.1016%2fj.fertnstert.2005.01.136&partnerID=40&md5=7b4e5db4310759d1bbd11fb197e82e23	2JVJJAXC	2005	Failure of the emergency contraceptive levonorgestrel and the risk of adverse effects in pregnancy and on fetal development: An observational cohort study	Fertility and Sterility	6.312	English	Y	C		NAT	P	QUAN	OS			PT		NR	NURSING RESEARCH	ESO	N	SI
856		https://www.scopus.com/inward/record.uri?eid=2-s2.0-62149146066&partnerID=40&md5=53fd21a3220a4053c7a8987a28fa06e5	DE4UUJXS	2008	Implementation of clinical pathway in the management of patients with diabetic foot [Applicazione del clinical pathway nella gestione del paziente con piede diabetico]	International Nursing Perspectives	NO IF	Italian	Y	C		NAT	S					PT		NR	NURSING RESEARCH	ESO	N	NO
857		https://www.scopus.com/inward/record.uri?eid=2-s2.0-84944158372&partnerID=40&md5=f2006a6977f5a2d2f9ae127362c331e9	HA7H92ZW	2015	Impact of hospitalization on the sleep patterns of newborns, infants and toddlers admitted to a pediatric ward: a cross-sectional study	Minerva pediatrica	0.863	English	Y	C		NAT	P	QUAN	OS			PT		NR	NURSING RESEARCH	ESO	N	SI
858	10.7416/ai.2013.1935	https://www.scopus.com/inward/record.uri?eid=2-s2.0-84891681336&doi=10.7416%2fai.2013.1935&partnerID=40&md5=5dd33e233e86479f93fdde627c8e8a4a	YBYTKEWW	2013	Impact of a nursing information system in clinical practice: a longitudinal study project	Annali di Igiene	2.07	English	Y	A		NAT	P	MM				NU		Y	NURSING RESEARCH	ENDO	Y	SI
860	10.4084/MJHID.2020.067	https://www.scopus.com/inward/record.uri?eid=2-s2.0-85091406406&doi=10.4084%2fMJHID.2020.067&partnerID=40&md5=681bc398eefc95e057ed40bb167e6ff1	W87IPZE9	2020	Impact of educational interventions on psychological distress during allogeneic hematopoietic stem cell transplantation: A randomised study	Mediterranean Journal of Hematology and Infectious Diseases	1.6	English	Y	C		NAT	P	QUAN	ES			PT		NR	NURSING RESEARCH	ESO	N	SI
861	10.1016/j.ijnurstu.2020.103605	https://www.scopus.com/inward/record.uri?eid=2-s2.0-85085759590&doi=10.1016%2fj.ijnurstu.2020.103605&partnerID=40&md5=ae05cc6d3b12e2d7e77cd75eaab07fb4	MHMWXNWC	2020	Impact of a natural versus commercial enteral-feeding on the occurrence of diarrhea in critically ill cardiac surgery patients. A retrospective cohort study	International Journal of Nursing Studies	3.783	English	Y	C		NAT	P	QUAN	OS			PT		N	NURSING RESEARCH	ESO	N	SI
862	10.1016/j.ijcard.2017.06.087	https://www.scopus.com/inward/record.uri?eid=2-s2.0-85021292084&doi=10.1016%2fj.ijcard.2017.06.087&partnerID=40&md5=f4fab88d416df8e4e2d44366787327e1	YCTZKPAY	2017	Impact of statin therapy intensity on endothelial progenitor cells after percutaneous coronary intervention in diabetic patients. The REMEDY-EPC late study	International Journal of Cardiology	3.229	English	Y	D		NAT	P	QUAN	ES			PT		Y	CLINICAL RESEARCH	ESO	Y	SI
863	10.2459/JCM.0000000000000392	https://www.scopus.com/inward/record.uri?eid=2-s2.0-84946605974&doi=10.2459%2fJCM.0000000000000392&partnerID=40&md5=2fe910cc094024ed5c259c8d9b381573	KB77HHV5	2016	Impact of oral P2Y12 inhibitors on residual thrombus burden and reperfusion indexes in patients with ST-segment elevation myocardial infarction	Journal of Cardiovascular Medicine	1.225	English	Y	D		INT	P	QUAN	ES			PT		NR	CLINICAL RESEARCH	ESO	N	SI
864	10.7429/pi.2015.682141	https://www.scopus.com/inward/record.uri?eid=2-s2.0-84964695629&doi=10.7429%2fpi.2015.682141&partnerID=40&md5=63bc867c1026552b122a698248216c6c	SXCEM78W	2015	Improving conseling skills in nursing students of Turin university: a pilot study [Migliorare le abilità di counseling in un gruppo di studenti del corso di laurea in infermieristica di Torino: uno studio pilota]	Professioni infermieristiche	0.204	Italian	Y	B		NAT	P	QUAN	ES			SN		NR	NURSING RESEARCH	ENDO	N	SI
865	10.5301/jva.5000583	https://www.scopus.com/inward/record.uri?eid=2-s2.0-84988892596&doi=10.5301%2fjva.5000583&partnerID=40&md5=f821d9932a340f86dedd971ff4f4d2d8	K6ZPD7NT	2016	In vitro evaluation of fluid reflux after flushing different types of needleless connectors	Journal of Vascular Access	1.223	English	Y	C		NAT	P	QUAN	OS			OT	diversi tipi di connettori senza ago	N	NURSING RESEARCH	ESO	N	SI
866	10.2459/JCM.0000000000000770	https://www.scopus.com/inward/record.uri?eid=2-s2.0-85062388554&doi=10.2459%2fJCM.0000000000000770&partnerID=40&md5=89a1c34271561013bf6cb8eda78164cf	ZXYHZU7B	2019	Improving health perception through a transition care model for adolescents with congenital heart disease	Journal of Cardiovascular Medicine	1.225	English	Y	C		NAT	P	QUAN	ES			PT		Y	NURSING RESEARCH	ESO	Y	SI
867		https://www.scopus.com/inward/record.uri?eid=2-s2.0-84856044643&partnerID=40&md5=532b4df8108ffcbd1cbd50f2f80690d1	PR83945A	2011	[Improving quality of end-of-life care. A possible and necessary change]. [Migliorare la qualità delle cure di fine vita. Un cambiamento possibile e necessario.]	Epidemiologia e prevenzione	1.071	Italian	Y	C		NAT	P	QUAN	ES			PT		NR	NURSING RESEARCH	ESO	N	SI
868	10.1002/ppul.20920	https://www.scopus.com/inward/record.uri?eid=2-s2.0-57349101917&doi=10.1002%2fppul.20920&partnerID=40&md5=d21714d7e0febd71333f41b47867fc13	KEPKJ9LJ	2008	Incidence of cystic fibrosis in the Albanian population	Pediatric Pulmonology	2.534	English	Y	C		NAT	P	QUAN	OS			OT	database	NR	NURSING RESEARCH	ESO	N	SI
869	10.1702/3080.30722	https://www.scopus.com/inward/record.uri?eid=2-s2.0-85059897143&doi=10.1702%2f3080.30722&partnerID=40&md5=e5d07759e45c2eb8ec75392b95b72908	78FM3TUM	2018	Incidence and risk factors associated with the development of pressure ulcers in an Italian general in-tensive care unit [Incidenza e fattori di rischio associati allo sviluppo di lesioni da pressione in una terapia intensiva generale Italiana]	Assistenza Infermieristica e Ricerca	0.603	Italian	Y	C		NAT	P	QUAN	OS			PT		NR	NURSING RESEARCH	ESO	N	SI
870		https://www.scopus.com/inward/record.uri?eid=2-s2.0-80054749120&partnerID=40&md5=8f21448603c4f66b204aa4c90b8915ef	85D32JNC	2011	In-utero stem cell transplantation: Clinical use and therapeutic potential	Minerva Ginecologica	1.551	English	Y	D		NAT	S					PT		NR	CLINICAL RESEARCH	ESO	N	SI
871	10.1111/j.1466-7657.2012.01015.x	https://www.scopus.com/inward/record.uri?eid=2-s2.0-84868701981&doi=10.1111%2fj.1466-7657.2012.01015.x&partnerID=40&md5=0f1f576fda93c529f9c6d014f6ba5c39	CDJBYH2U	2012	In-hospital paediatric accidents: An integrative review of the literature	International Nursing Review	2.034	English	Y	C		NAT	S					PT		N	NURSING RESEARCH	ESO	N	SI
872	10.1111/ggi.13645	https://www.scopus.com/inward/record.uri?eid=2-s2.0-85062973498&doi=10.1111%2fggi.13645&partnerID=40&md5=ee87da5b6da25633526631c218cdf821	TZZ5FR2W	2019	Incidence of hip fracture and 30-day hospital readmissions in a region of central Italy from 2006 to 2015	Geriatrics and Gerontology International	2.022	English	Y	C		NAT	P	QUAN	OS			PT		NR	NURSING RESEARCH	ESO	N	SI
873	10.23750/abm.v89i7-S.7812	https://www.scopus.com/inward/record.uri?eid=2-s2.0-85058610291&doi=10.23750%2fabm.v89i7-S.7812&partnerID=40&md5=da77c3e6ec584ab26d180b3fe798e831	YHGILHF2	2018	Incidence and type of health care associated injuries among nursing students: An experience in northern Italy	Acta Biomedica	1.373	English	Y	C		INT	P	QUAN	OS			SN		NR	NURSING RESEARCH	ENDO	N	SI
874	10.1016/j.jamda.2016.07.010	https://www.scopus.com/inward/record.uri?eid=2-s2.0-84994106488&doi=10.1016%2fj.jamda.2016.07.010&partnerID=40&md5=a2d3f121986073e13276bb544ff8b473	XDQZMBP6	2016	Inactive Residents Living in Nursing Homes and Associated Predictors: Findings From a Regional-Based, Italian Retrospective Study	Journal of the American Medical Directors Association	4.367	English	Y	C		NAT	P	QUAN	OS			PT		NR	NURSING RESEARCH	ESO	N	SI
875	10.1080/13561820.2019.1594732	https://www.scopus.com/inward/record.uri?eid=2-s2.0-85064639686&doi=10.1080%2f13561820.2019.1594732&partnerID=40&md5=ae679899df0594900f6f1ef209c364df	RA3ZM8UL	2019	Individual-level determinants of interprofessional team collaboration in healthcare	Journal of Interprofessional Care	1.726	English	Y	A		NAT	P	QUAN	OS			NU; OT	operatori sanitari	N	NURSING RESEARCH	ESO	N	SI
876	10.1186/s13052-020-00931-3	https://www.scopus.com/inward/record.uri?eid=2-s2.0-85094975639&doi=10.1186%2fs13052-020-00931-3&partnerID=40&md5=9f063e356fdb24772822b013e3b78225	DY7XL4RQ	2020	Increased incidence of precocious and accelerated puberty in females during and after the Italian lockdown for the coronavirus 2019 (COVID-19) pandemic	Italian Journal of Pediatrics	2.185	English	Y	C		NAT	P	QUAN	OS			PT		N	NURSING RESEARCH	ESO	N	SI
877	10.1186/1479-5876-9-28	https://www.scopus.com/inward/record.uri?eid=2-s2.0-79953080703&doi=10.1186%2f1479-5876-9-28&partnerID=40&md5=4ae1f5eb021b5338844b7fcbc32b2c10	3JXQSXCK	2011	Increase of plasma IL-9 and decrease of plasma IL-5, IL-7, and IFN-γ in patients with chronic heart failure	Journal of Translational Medicine	4.124	English	Y	D		NAT	P	QUAN	OS			PT		N	CLINICAL RESEARCH	ESO	N	SI
878	10.1136/bmjqs-2017-006622	https://www.scopus.com/inward/record.uri?eid=2-s2.0-85032873375&doi=10.1136%2fbmjqs-2017-006622&partnerID=40&md5=1ef6a967290fd8bb42f16b60669f56b2	5RZDRS9Q	2017	Incorporating nursing complexity in reimbursement coding systems: The potential impact on missed care	BMJ Quality and Safety	6.084	English	Y	A		INT	P	QUAN	OS			NU		N	NURSING RESEARCH	ENDO	N	SI
879		https://www.scopus.com/inward/record.uri?eid=2-s2.0-33750631713&partnerID=40&md5=89f8bc176f0e52a1baf0f1921fc7cc57	63DZ6GQZ	2006	Incidence of nosocomial rotavirus infections in a pediatric hospital over a 3-year period [Incidenza di infezioni nosocomiali da rotavirus in un ospedale pediatrico in un periodo di 3 anni]	Minerva Pediatrica	0.863	Italian	Y	C		NAT	P	QUAN	OS			OT	dataset ospedalieri e cartelle cliniche	NR	NURSING RESEARCH	ESO	N	SI
880	10.3390/ijerph17165810	https://www.scopus.com/inward/record.uri?eid=2-s2.0-85089362346&doi=10.3390%2fijerph17165810&partnerID=40&md5=73f6f0b34a72e51c15fba1e6ed780d33	KVZN4IWH	2020	Individual circadian preference, shift work, and risk of medication errors: A cross-sectional web survey among italian midwives	International Journal of Environmental Research and Public Health	2.849	English	Y	A		INT	P	QUAN	OS			NU		Y	NURSING RESEARCH	ENDO	Y	SI
881	10.1016/j.pec.2018.12.027	https://www.scopus.com/inward/record.uri?eid=2-s2.0-85059326262&doi=10.1016%2fj.pec.2018.12.027&partnerID=40&md5=94bb1b89139298226aa40009c0f0a315	NA26KQEK	2019	Influence of preparedness on anxiety, depression, and quality of life in caregivers of heart failure patients: Testing a model of path analysis	Patient Education and Counseling	2.607	English	Y	B		NAT	P	QUAN	OS			PT; CG		Y	NURSING RESEARCH	ESO	Y	SI
882	10.1111/j.1365-2648.2011.05935.x	https://www.scopus.com/inward/record.uri?eid=2-s2.0-84866761609&doi=10.1111%2fj.1365-2648.2011.05935.x&partnerID=40&md5=f311b5846714ee0ab9e0724564f4e04d	YSPZ2FAI	2012	Influence of family carers on haemodialyzed patients' adherence to dietary and fluid restrictions: An observational study	Journal of Advanced Nursing	2.561	English	Y	B		NAT	P	QUAN	OS			PT		N	NURSING RESEARCH	ESO	N	SI
883	10.1111/j.1365-2834.2004.00447.x	https://www.scopus.com/inward/record.uri?eid=2-s2.0-4444243132&doi=10.1111%2fj.1365-2834.2004.00447.x&partnerID=40&md5=c3d8ffef62cc4af18c706a53f4f2664d	RZEU45YS	2004	Infection control nurse: A national survey	Journal of Nursing Management	2.243	English	Y	C		NAT	P	QUAN	OS			OT	direttori sanitarI	NR	NURSING RESEARCH	ESO	N	SI
884	10.1186/1471-2458-7-66	https://www.scopus.com/inward/record.uri?eid=2-s2.0-34249815243&doi=10.1186%2f1471-2458-7-66&partnerID=40&md5=08f6ee7de09c0f42c928c39206be92aa	7N9TFSTX	2007	Inequity in the provision of and access to palliative care for cancer patients. Results from the Italian survey of the dying of cancer (ISDOC)	BMC Public Health	2.521	English	Y	A	accesso alle cure palliative per i malati di cancro	NAT	P	QUAN	OS			PT; CG		Y	NURSING RESEARCH	ESO	Y	SI
885	10.1080/0284186X.2020.1736335	https://www.scopus.com/inward/record.uri?eid=2-s2.0-85081316913&doi=10.1080%2f0284186X.2020.1736335&partnerID=40&md5=de07e760f9e680a502098cac65e0620c	MDJ6R2J3	2020	Inequity in palliative care service full utilisation among patients with advanced cancer: a retrospective Cohort study	Acta Oncologica	3.701	English	Y	A	accesso alle cure palliative per i malati di cancro	NAT	P	QUAN	OS			PT		Y	NURSING RESEARCH	ESO	Y	SI
886		https://www.scopus.com/inward/record.uri?eid=2-s2.0-34249674344&partnerID=40&md5=de036196bec888c40b6c036180918e98	DHYMW96Y	2007	Influenza vaccination of nurses in an Italian pediatric hospital: effects on absenteeism and on costs, factors associated with vaccine uptake and analysis of personal motivations. A prospective cohort study [Una campagna di vaccinazione antinfluenzale gratuita tra gli infermieri in un ospedale pediatrico: fattori associati all'adesione, analisi delle motivazioni, effetti sulle assenze ed analisi …	Assistenza Infermieristica e Ricerca	0.603	Italian	Y	A		NAT	P	QUAN	OS			NU		NR	NURSING RESEARCH	ENDO	N	SI
887	10.3109/09638288.2015.1031287	https://www.scopus.com/inward/record.uri?eid=2-s2.0-84947564756&doi=10.3109%2f09638288.2015.1031287&partnerID=40&md5=a9a39414ed173b3f06b4e7019b31044c	MWRN2IZZ	2016	Informal caregivers' needs on discharge from the spinal cord unit: Analysis of perceptions and lived experiences	Disability and Rehabilitation	2.222	English	Y	C		NAT	P	QUAL	FE			CG		NR	NURSING RESEARCH	ESO	N	SI
889	10.26355/eurrev_201906_18224	https://www.scopus.com/inward/record.uri?eid=2-s2.0-85068785070&doi=10.26355%2feurrev_201906_18224&partnerID=40&md5=b476902c6e1378a94025d948426f38a5	LYMY4SJA	2019	Infodemiological patterns in searching medication errors: Relationship with risk management and shift work	European Review for Medical and Pharmacological Sciences	3.024	English	Y	A		NAT	P	QUAN	OS			OT	dati derivanti dall'analisi di Google trends	Y	NURSING RESEARCH	ESO	Y	SI
890		https://www.scopus.com/inward/record.uri?eid=2-s2.0-85088401824&partnerID=40&md5=ea10aaf8ac7cb994e47469cf71742a00	X4NMGLNA	2020	Instruments to facilitate the decision-making process on how to administer infusions simultaneously in intensive care units: An Italian experience [Strumenti per facilitare il processo decisionale sulla modalità di somministrazione di infusioni in contemporanea in setting intensivi: Un'esperienza italiana]	Giornale Italiano di Farmacia Clinica	0.125	Italian	Y	C		NAT	P	QUAN	OS			NU; OT	personale sanitario	NR	NURSING RESEARCH	ESO	N	SI
891		https://www.scopus.com/inward/record.uri?eid=2-s2.0-25444505697&partnerID=40&md5=734d533db63bf4d13b2f97943529c8e8	WYA5YNI6	2004	Instruments for the nursing organization [Strumenti per l'organizzazione del luogo di cura]	Giornale di Gerontologia	NO IF	Italian	Y	A		NAT	S					NU		NR	NURSING RESEARCH	ENDO	N	NO
892	10.23750/abm.v91i12-S.10832	https://www.scopus.com/inward/record.uri?eid=2-s2.0-85097024667&doi=10.23750%2fabm.v91i12-S.10832&partnerID=40&md5=ab737a58b2bda6341230eee9972c02c7	ALBQPBDM	2020	Insertion of four different types of supraglottic airway devices by emergency nurses. A mannequin-based simulation study	Acta Biomedica	1.373	English	Y	C		NAT	P	QUAN	ES			NU		NR	NURSING RESEARCH	ENDO	N	SI
893	10.7429/pi.2019.722135	https://www.scopus.com/inward/record.uri?eid=2-s2.0-85072602163&doi=10.7429%2fpi.2019.722135&partnerID=40&md5=947f6797a0799cae966bc219e2f6d16a	YS6IQ8NH	2019	Insegnare la resilienza e la vulnerabilità agli studenti infermieri attraverso l’utilizzo di film: uno studio qualitativo [Teaching resilience and vulnerability to nursing students using films: A qualitative study]	Professioni infermieristiche	0.204	English	Y	B		NAT	P	QUAL	NS			SN		NR	NURSING RESEARCH	ENDO	N	SI
894	10.1016/j.reprotox.2006.05.002	https://www.scopus.com/inward/record.uri?eid=2-s2.0-33745634384&doi=10.1016%2fj.reprotox.2006.05.002&partnerID=40&md5=d9253f11bdb12190a8263bdffb985f19	3CS6G6XS	2006	Inherited and acquired thrombophilia: Pregnancy outcome and treatment	Reproductive Toxicology	3.121	English	Y	D		NAT	S					PT		NR	CLINICAL RESEARCH	ESO	N	SI
895		https://www.scopus.com/inward/record.uri?eid=2-s2.0-77955885269&partnerID=40&md5=1da9e9b545edb45fd234f99d4ecd8793	9AAQ9Y9A	2010	Intensity of night work of nurses in medicine: An observational study of patients on calls [Intensità del lavoro notturno degli infermieri di medicina: Studio osservazionale sulle chiamate dei pazienti]	Assistenza Infermieristica e Ricerca	0.603	Italian	Y	A		NAT	P	QUAN	OS			OT	chamate dei pazienti	NR	NURSING RESEARCH	ESO	N	SI
896	10.7429/pi.2018.711011	https://www.scopus.com/inward/record.uri?eid=2-s2.0-85057575058&doi=10.7429%2fpi.2018.711011&partnerID=40&md5=b2fae346d8555e5c358738a4b4671700	C7JHSUKR	2018	Interruptions during nursing handover: observational study in an italian intensive care unit [Le interruzioni durante la Consegna Infermieristica: studio osservazionale in una Terapia Intensiva Italiana]	Professioni infermieristiche	0.204	Italian	Y	A		NAT	P	QUAN	OS			OT	passaggi di consegne infermieristiche	NR	NURSING RESEARCH	ESO	N	SI
897	10.1186/1824-7288-40-65	https://www.scopus.com/inward/record.uri?eid=2-s2.0-84925234244&doi=10.1186%2f1824-7288-40-65&partnerID=40&md5=f50d15a55073e9bb14d9038c2d891b65	KYT8BLJ5	2014	Inter-society consensus document on treatment and prevention of bronchiolitis in newborns and infants	Italian Journal of Pediatrics	2.185	English	Y	C		NAT	S					PT		NR	NURSING RESEARCH	ESO	N	SI
898		https://www.scopus.com/inward/record.uri?eid=2-s2.0-84879597407&partnerID=40&md5=3e914e2a9d85b00afe076921ae24a131	WSCL9U5U	2013	Intensive care of patients requiring open abdomen treatment: A case-series analysis	Minerva Anestesiologica	2.498	English	Y	C		NAT	P	QUAN	OS			PT		NR	NURSING RESEARCH	ESO	N	SI
899	10.1702/1267.13985	https://www.scopus.com/inward/record.uri?eid=2-s2.0-84878288105&doi=10.1702%2f1267.13985&partnerID=40&md5=4bb48e09f1fb16bf9a5d29105540d702	5B46YY5K	2013	Intensity of care during the night shift: A descriptive study of planned and unplanned activities [L'intensità dell'assistenza durante la notte tra attività pianificate e non pianificate: Studio descrittivo]	Assistenza Infermieristica e Ricerca	0.603	English; Italian	Y	A		NAT	P	QUAN	OS			OT	attività durante il turno notturno	NR	NURSING RESEARCH	ESO	N	SI
900	10.1016/j.lungcan.2020.07.032	https://www.scopus.com/inward/record.uri?eid=2-s2.0-85089227973&doi=10.1016%2fj.lungcan.2020.07.032&partnerID=40&md5=9cc07f4214339353c91498ef72c6918a	M7N56VKV	2020	Integrated intErventional bronchoscopy in the treatment of locally adVanced non-small lung cancER with central Malignant airway Obstructions: a multicentric REtrospective study (EVERMORE)	Lung Cancer	4.702	English	Y	D		NAT	P	QUAN	OS			PT		NR	CLINICAL RESEARCH	ESO	N	SI
902	10.7416/ai.2020.2364	https://www.scopus.com/inward/record.uri?eid=2-s2.0-85088908087&doi=10.7416%2fai.2020.2364&partnerID=40&md5=0b138461ac4202f25d4d671f2177da00	3ADA8P92	2020	Incidence Of Pain at Rest and During Nursing Procedures in ICU Patients: A Longitudinal Observational Study	Annali di Igiene	2.07	English	Y	C		NAT	P	QUAN	OS			PT		NR	NURSING RESEARCH	ESO	N	SI
903	10.1007/s11605-020-04667-7	https://www.scopus.com/inward/record.uri?eid=2-s2.0-85086319763&doi=10.1007%2fs11605-020-04667-7&partnerID=40&md5=7f3b14728fa5e2eb3855bccc624837bc	6E2LIZDU	2020	Impact of a Preoperative Video-Based Educational Intervention on Postoperative Outcomes in Elective Major Abdominal Surgery: a Randomized Controlled Trial	Journal of Gastrointestinal Surgery	2.573	English	Y	C		NAT	P	QUAN	ES			PT		NR	NURSING RESEARCH	ESO	N	SI
904	10.22381/JRGS7220176	https://www.scopus.com/inward/record.uri?eid=2-s2.0-85028949482&doi=10.22381%2fJRGS7220176&partnerID=40&md5=3fea8886f1d1f794e7105672bdc6d666	5SPJYKXX	2017	Health determinants in italian type 2 diabetes Mellitus (T2DM) patients: A critical gender differences analysis	Journal of Research in Gender Studies	3.763	English	Y	C		NAT	P	QUAN	OS			PT		N	NURSING RESEARCH	ESO	N	SI
905	10.1701/3509.34963	https://www.scopus.com/inward/record.uri?eid=2-s2.0-85099074939&doi=10.1701%2f3509.34963&partnerID=40&md5=d4975f5cfec23b241575a602789ef725	YATLGTQT	2020	Head and neck neoplasms and palliative care, symptoms and quality of life: Literature review [Neoplasie testa-collo e cure palliative, sintomi e qualità di vita: Revisione della letteratura]	Recenti Progressi in Medicina	0.346	Italian	Y	C		NAT	S					PT		NR	NURSING RESEARCH	ESO	N	SI
906	10.1136/bmjspcare-2020-002633	https://www.scopus.com/inward/record.uri?eid=2-s2.0-85093946589&doi=10.1136%2fbmjspcare-2020-002633&partnerID=40&md5=d74a88a9d0eaf25fcf2a3205a5315ba0	4I2MISTI	2020	How to communicate with families living in complete isolation	BMJ Supportive and Palliative Care	2.681	English	Y	C		NAT	P	QUAL	NS			PT; CG		N	NURSING RESEARCH	ESO	N	SI
907	10.2478/sjph-2019-0021	https://www.scopus.com/inward/record.uri?eid=2-s2.0-85073594609&doi=10.2478%2fsjph-2019-0021&partnerID=40&md5=879e2149c9c90556bf338bf00dc6170d	78MY6IEE	2019	Hospital volunteering experiences suggest that new policies are needed to promote their integration in daily care: Findings from a qualitative study	Zdravstveno Varstvo	1.097	English	Y	A		NAT	P	QUAL	FE			OT	volontari ospedalieri	N	NURSING RESEARCH	ESO	N	SI
909	10.3109/14767058.2013.776534	https://www.scopus.com/inward/record.uri?eid=2-s2.0-84878525533&doi=10.3109%2f14767058.2013.776534&partnerID=40&md5=62e69c4b26198565452e55add9da1ce2	TMNKI8QD	2013	Head-to-body delivery by "two-step" approach: Effect on cord blood hematocrit	Journal of Maternal-Fetal and Neonatal Medicine	1.737	English	Y	C		INT	P	QUAN	OS			PT		NR	NURSING RESEARCH	ESO	N	SI
910	10.1702/1176.13038	https://www.scopus.com/inward/record.uri?eid=2-s2.0-84872289606&doi=10.1702%2f1176.13038&partnerID=40&md5=716384347f2a92933aff2ea06e77d4a4	I55Q2LLC	2012	Hand hygiene students nursing and medicine during placements: A pilot study of knowledge, behavior and impact on bacterial contamination [Igiene delle mani in studenti di infermieristica e medicina durante i tirocini: Studio pilota su conoscenze, comportamenti e impatto sulla contaminazione batterica]	Assistenza Infermieristica e Ricerca	0.603	English; Italian	Y	C		NAT	P	QUAN	OS			SN; OT	studenti di infermieristica e medicina	NR	NURSING RESEARCH	ESO	N	SI
911	10.7416/ai.2015.2035	https://www.scopus.com/inward/record.uri?eid=2-s2.0-84937216631&doi=10.7416%2fai.2015.2035&partnerID=40&md5=b0cb4d7c9f8ea333bea6e69def6fd0bb	7QYXARWZ	2015	Hand hygiene in preventing nosocomial infections:a nursing research	Annali di Igiene	2.07	English	Y	C		INT	P	QUAN	OS			NU; SN		NR	NURSING RESEARCH	ENDO	N	SI
912	10.1186/s13052-018-0481-1	https://www.scopus.com/inward/record.uri?eid=2-s2.0-85045021679&doi=10.1186%2fs13052-018-0481-1&partnerID=40&md5=5d90c008829010d3da2545a7e6dbdd11	F6YLDL3A	2018	Guideline on management of the acute asthma attack in children by Italian Society of Pediatrics	Italian Journal of Pediatrics	2.185	English	Y	C		NAT	S					PT		N	NURSING RESEARCH	ESO	N	SI
913	10.1111/jocn.14137	https://www.scopus.com/inward/record.uri?eid=2-s2.0-85042274103&doi=10.1111%2fjocn.14137&partnerID=40&md5=de746afb7c47a3f278538bafc94fbe15	NL39MAK9	2018	Health literacy among caregivers of patients with heart failure: A multicentre cross-sectional survey	Journal of Clinical Nursing	1.972	English	Y	C		NAT	S					CG		N	NURSING RESEARCH	ESO	N	SI
914	10.4415/ANN_17_02_11	https://www.scopus.com/inward/record.uri?eid=2-s2.0-85020302338&doi=10.4415%2fANN_17_02_11&partnerID=40&md5=45b54153a567f25d556277bfcecc91f7	8EDVXE42	2017	Health-promotion theories in nutritional interventions for community-dwelling older adults: A systematic review	Annali dell'Istituto Superiore di Sanita	1.37	English	Y	B		NAT	S					PT		NR	NURSING RESEARCH	ESO	N	SI
915	10.1002/jso.21140	https://www.scopus.com/inward/record.uri?eid=2-s2.0-55749100652&doi=10.1002%2fjso.21140&partnerID=40&md5=b424939ae74311ee6b199c97b3560bda	9KXQC2QG	2008	High grade osteosarcoma of the extremities with lung metastases at presentation: Treatment with neoadjuvant chemotherapy and simultaneous resection of primary and metastatic lesions	Journal of Surgical Oncology	2.771	English	Y	D		NAT	P	QUAN	OS			PT		NR	CLINICAL RESEARCH	ESO	N	SI
916	10.3109/01460862.2014.895562	https://www.scopus.com/inward/record.uri?eid=2-s2.0-84899844830&doi=10.3109%2f01460862.2014.895562&partnerID=40&md5=bddc7edd7cddb4a6fbdee61ac28d64f0	TBSE9ER9	2014	Heparin solution for maintaining peripheral venous catheter patency in children: A survey of current practice in italian pediatric units	Comprehensive Child and Adolescent Nursing	0.754	English	Y	C		NAT	P	QUAN	OS			NU		NR	NURSING RESEARCH	ENDO	N	SI
918		https://www.scopus.com/inward/record.uri?eid=2-s2.0-84883627040&partnerID=40&md5=57e6ed0e6752aa1ed25b9946e79cc577	ZZX5MSK4	2013	Nurses' decisions in the care of advanced dementia patients: A survey [Indagine sulle decisioni degli infermieri sull'assistenza del paziente con demenza avanzata]	Assistenza Infermieristica e Ricerca	0.603	English; Italian	Y	C		NAT	P	QUAN	OS			NU		NR	NURSING RESEARCH	ENDO	N	SI
919	10.1111/jocn.12474	https://www.scopus.com/inward/record.uri?eid=2-s2.0-84904760587&doi=10.1111%2fjocn.12474&partnerID=40&md5=66904d1294c7156bd6be8555680d7e06	KJ6C2WFD	2014	Nurses' knowledge of evidence-based guidelines on the prevention of peripheral venous catheter-related infections: A multicentre survey	Journal of Clinical Nursing	1.972	English	Y	C		INT	P	QUAN	OS			NU; SN		N	NURSING RESEARCH	ENDO	N	SI
920	10.4415/ANN-15-04-06	https://www.scopus.com/inward/record.uri?eid=2-s2.0-84954426891&doi=10.4415%2fANN-15-04-06&partnerID=40&md5=b64480d783491a4f0787f1f3ebd631de	JKLP7I4J	2015	Nurses' reporting of suspect adverse drug reactions: A mixed-methods study	Annali dell'Istituto Superiore di Sanita	1.37	English	Y	C		NAT	P	MM				NU		Y	NURSING RESEARCH	ENDO	Y	SI
921	10.1111/jonm.12357	https://www.scopus.com/inward/record.uri?eid=2-s2.0-84964727291&doi=10.1111%2fjonm.12357&partnerID=40&md5=b1e3401eef3899436413d02aca2c44da	XNVWVWW9	2016	Nursing Activity Score for estimating nursing care need in intensive care units: Findings from a face and content validity study	Journal of Nursing Management	2.243	English	Y	A		NAT	P	QUAN	ID			NU		N	NURSING RESEARCH	ENDO	N	SI
922	10.1016/j.iccn.2013.10.004	https://www.scopus.com/inward/record.uri?eid=2-s2.0-84899118078&doi=10.1016%2fj.iccn.2013.10.004&partnerID=40&md5=65be5a02c4505f6e057f236764d86842	Z94HE388	2014	Nursing Activities Score (NAS): 5 Years of experience in the intensive care units of an Italian University hospital	Intensive and Critical Care Nursing	1.886	English	Y	C		NAT	P	QUAN	OS			PT		NR	NURSING RESEARCH	ESO	N	SI
923		https://www.scopus.com/inward/record.uri?eid=2-s2.0-80055069493&partnerID=40&md5=659a56d18b9752efdbd1a7f038000dcd	UUEY3FWZ	2011	[Nursing care of children by game-playing: a review of the literature]. [La soddisfazione dei bisogni di assistenza infermieristica del bambino attraverso le attività di gioco: una revisione della letteratura.]	Professioni infermieristiche	0.204	Italian	Y	C		NAT	S					PT		NR	NURSING RESEARCH	ESO	N	SI
924	10.1702/1812.19744	https://www.scopus.com/inward/record.uri?eid=2-s2.0-84926667293&doi=10.1702%2f1812.19744&partnerID=40&md5=24fb0b674edcc6fe216fc33391531257	94UDSSJP	2015	Nursing activities score: Differences in nursing workload in three intensive care units [Nursing activities score: Differenze nei carichi di lavoro infermieristici in tre terapie intensive]	Assistenza Infermieristica e Ricerca	0.603	Italian	Y	A		NAT	P	QUAN	OS			PT		NR	NURSING RESEARCH	ESO	N	SI
925	10.1111/jnu.12444	https://www.scopus.com/inward/record.uri?eid=2-s2.0-85056186656&doi=10.1111%2fjnu.12444&partnerID=40&md5=c8abce2688dfc15790695c35d011ff1f	9IICS8UQ	2019	Nursing Diagnoses as Predictors of Hospital Length of Stay: A Prospective Observational Study	Journal of Nursing Scholarship	2.655	English	Y	C		INT	P	QUAN	OS			PT		Y	NURSING RESEARCH	ESO	Y	SI
926	10.7429/pi.2016.6910044	https://www.scopus.com/inward/record.uri?eid=2-s2.0-85012010003&doi=10.7429%2fpi.2016.6910044&partnerID=40&md5=72b9e2573a74695c5090da17ef022704	WF5V8J28	2016	Nursing diagnoses and theoretical frameworks in neonatal units: a literature review	Professioni infermieristiche	0.204	English	Y	C		NAT	S					OT	diagnosi infermieristiche	NR	NURSING RESEARCH	ESO	N	SI
927		https://www.scopus.com/inward/record.uri?eid=2-s2.0-33750600441&partnerID=40&md5=1639b715a85c52d1e7e070b9512a9c0d	F9XURJKT	2006	Nursing care priorities and problems: the nurses point of view [Priorità e problemi per l'assistenza: il punto di vista degli infermieri.]	Assistenza Infermieristica e Ricerca	0.603	Italian	Y	A		NAT	P	QUAL	NS			NU		NR	NURSING RESEARCH	ENDO	N	SI
928	10.1702/1338.14855	https://www.scopus.com/inward/record.uri?eid=2-s2.0-84886685155&doi=10.1702%2f1338.14855&partnerID=40&md5=d6875210deb24dbf98b2600e3c951107	LMKINXT9	2013	Nursing competences and basic education: Descriptive study on new-graduate nurses [Competenze infermieristiche e formazione di base: Studio descrittivo sui neolaureati infermieri]	Assistenza Infermieristica e Ricerca	0.603	English; Italian	Y	B		NAT	P	QUAN	OS			NU		NR	NURSING RESEARCH	ENDO	N	SI
929	10.1016/j.paed.2009.08.007	https://www.scopus.com/inward/record.uri?eid=2-s2.0-72049084482&doi=10.1016%2fj.paed.2009.08.007&partnerID=40&md5=1d9acf9dbb530ad651c1241eca130356	XFC3IB37	2009	Nursing research at Bambino Gesù Children's Hospital: the framework	Journal of Paediatrics and Child Health	1.71	English	Y	B		NAT	P	QUAL	NS			NU		NR	NURSING RESEARCH	ENDO	N	SI
930		https://www.scopus.com/inward/record.uri?eid=2-s2.0-34548384364&partnerID=40&md5=24978d4db28ca71cd337b47f61d18049	GQ9FU5C7	2006	Nursing interventions for the prevention of the delirium in intensive care unit (ICU): a randomized study [Interventi infermieristici nella prevenzione del delirium in Unità Coronarica: uno studio randomizzato.]	Professioni infermieristiche	0.204	Italian	Y	C		NAT	P	QUAN	ES			PT		NR	NURSING RESEARCH	ESO	N	SI
931		https://www.scopus.com/inward/record.uri?eid=2-s2.0-84964240603&partnerID=40&md5=554298416a204b1566eebccc6db68251	JNA4TM7A	2016	Nursing homes as a research priority area [RSA come area di ricerca]	Assistenza Infermieristica e Ricerca	0.603	English	Y	A		NAT	P	QUAL	NS			NU		NR	NURSING RESEARCH	ENDO	N	SI
932	10.1111/j.1365-2834.2012.01392.x	https://www.scopus.com/inward/record.uri?eid=2-s2.0-84875050566&doi=10.1111%2fj.1365-2834.2012.01392.x&partnerID=40&md5=38e59ad25f639a93ac39fed836089b69	952YBBIR	2013	Nursing effectiveness in Italy: Findings from a grounded theory study	Journal of Nursing Management	2.243	English	Y	C		NAT	P	QUAL	GT			NU		N	NURSING RESEARCH	ENDO	N	SI
933	10.7416/ai.2015.2068	https://www.scopus.com/inward/record.uri?eid=2-s2.0-84965093675&doi=10.7416%2fai.2015.2068&partnerID=40&md5=1a9beeac5951357d613f99f53957cfb9	Z72ZGHSK	2015	Nursing research priorities in internal medicine nursing practice: an Italian Delphi study	Annali di Igiene	2.07	English	Y	A		NAT	P	QUAL	NS			NU		NR	NURSING RESEARCH	ENDO	N	SI
934	10.1111/nuf.12349	https://www.scopus.com/inward/record.uri?eid=2-s2.0-85070595256&doi=10.1111%2fnuf.12349&partnerID=40&md5=ace81a60ae6ff1c8e4a4e6a74bacae2d	BDKG8KSC	2019	Nursing profession and nurses' contribution to nursing education as seen through students' eyes: A qualitative study	Nursing Forum	1.458	English	Y	B		NAT	P	QUAL	NS			SN		NR	NURSING RESEARCH	ENDO	N	SI
936	10.1016/j.nedt.2019.03.016	https://www.scopus.com/inward/record.uri?eid=2-s2.0-85064717975&doi=10.1016%2fj.nedt.2019.03.016&partnerID=40&md5=ed423e8e2ffd1824d8b9b8d19b2f5978	Q4ZL5FGV	2019	Nursing students' attitudes towards nutritional care of older people: A multicentre cross-sectional survey incorporating a pre post design	Nurse Education Today	2.49	English	Y	B		NAT	P	QUAN	OS			SN		N	NURSING RESEARCH	ENDO	N	SI
937	10.1111/inr.12346	https://www.scopus.com/inward/record.uri?eid=2-s2.0-85007394588&doi=10.1111%2finr.12346&partnerID=40&md5=7d4c1a9bb13412030d7697b07c35d2c4	KJUJCL55	2017	Nursing student plans for the future after graduation: a multicentre study	International Nursing Review	2.034	English	Y	B		NAT	P	QUAN	OS			SN		NR	NURSING RESEARCH	ENDO	N	SI
938	10.1111/j.1365-2648.2012.06055.x	https://www.scopus.com/inward/record.uri?eid=2-s2.0-84871328115&doi=10.1111%2fj.1365-2648.2012.06055.x&partnerID=40&md5=c36f711326fb7900b745f44a50e5c513	KQIUJ78N	2013	Nursing student attitudes towards older people: Validity and reliability of the Italian version of the Kogan Attitudes towards Older People scale	Journal of Advanced Nursing	2.561	English	Y	B		NAT	P	QUAN	ID			SN		N	NURSING RESEARCH	ENDO	N	SI
939	10.1016/j.nedt.2014.12.020	https://www.scopus.com/inward/record.uri?eid=2-s2.0-84925636299&doi=10.1016%2fj.nedt.2014.12.020&partnerID=40&md5=c2d75f3782b3576fc3166cefce978107	ZL42PGZA	2015	Nursing students' knowledge and attitude on pressure ulcer prevention evidence-based guidelines: A multicenter cross-sectional study	Nurse Education Today	2.49	English	Y	B		NAT	P	QUAN	OS			SN		N	NURSING RESEARCH	ENDO	N	SI
940	10.1136/bmjopen-2018-025575	https://www.scopus.com/inward/record.uri?eid=2-s2.0-85063301199&doi=10.1136%2fbmjopen-2018-025575&partnerID=40&md5=0fed941d2dcf1ac8994abcf9f7702f6c	U9NGL7RJ	2019	Nursing students' interprofessional educational experiences in the clinical context: Findings from an Italian cross-sectional study	BMJ Open	2.496	English	Y	B		NAT	P	QUAN	OS			SN		N	NURSING RESEARCH	ENDO	N	SI
941	10.1016/j.nedt.2015.12.013	https://www.scopus.com/inward/record.uri?eid=2-s2.0-84961050784&doi=10.1016%2fj.nedt.2015.12.013&partnerID=40&md5=b67b74f3d61c9e151a6f05cc0c7bdf2d	G6GUBNYV	2016	Nursing student profiles and occurrence of early academic failure: Findings from an explorative European study	Nurse Education Today	2.49	English	Y	B		INT	P	QUAN	OS			SN		NR	NURSING RESEARCH	ENDO	N	SI
942		https://www.scopus.com/inward/record.uri?eid=2-s2.0-84907907312&partnerID=40&md5=94d8eabaa8510736e800007c756e6248	FVGHPVST	2014	[Nursing students' satisfaction and perception of their first clinical placement: observational study]. [Percezione degli ambienti di tirocinio e soddisfazione degli studenti infermieri nel primo tirocinio clinico: studio osservazionale.]	Professioni infermieristiche	0.204	Italian	Y	B		NAT	P	QUAN	OS			SN		NR	NURSING RESEARCH	ENDO	N	SI
944		https://www.scopus.com/inward/record.uri?eid=2-s2.0-84957667132&partnerID=40&md5=6e0c96bf4158e3d6b3178377e678255a	94JZ3UN8	2015	Nursing students’ experiences of and satisfaction with the clinical learning environment: The role of educational models in the simulation laboratory and in clinical practice	Acta Biomedica	1.373	English	Y	B		NAT	P	QUAN	OS			SN		NR	NURSING RESEARCH	ENDO	N	SI
945	10.1111/jocn.14792	https://www.scopus.com/inward/record.uri?eid=2-s2.0-85061446372&doi=10.1111%2fjocn.14792&partnerID=40&md5=4f00ad42b946755eb8cbd16e65f58220	V63J2YI9	2019	Nursing students’ knowledge and attitudes of blood donation: A multicentre study	Journal of Clinical Nursing	1.972	English	Y	B		NAT	P	QUAN	OS			SN		NR	NURSING RESEARCH	ENDO	N	SI
946	10.1016/j.nedt.2019.01.001	https://www.scopus.com/inward/record.uri?eid=2-s2.0-85060080210&doi=10.1016%2fj.nedt.2019.01.001&partnerID=40&md5=8189611d043e9579ddda262f33df6217	VRE9EQST	2019	Nursing students’ involvement in shift-to-shift handovers: Findings from a national study	Nurse Education Today	2.49	English	Y	B		NAT	P	QUAN	OS			SN		N	NURSING RESEARCH	ENDO	N	SI
947	10.1111/ppc.12467	https://www.scopus.com/inward/record.uri?eid=2-s2.0-85076892032&doi=10.1111%2fppc.12467&partnerID=40&md5=4238c5beec2de0d876e815eb4e697a92	DW8SUZMM	2020	Nursing students’ experience of the mental health setting as a clinical learning environment: Findings from a national study	Perspectives in Psychiatric Care	1.273	English	Y	B		NAT	P	QUAN	OS			SN		NR	NURSING RESEARCH	ENDO	N	SI
948	10.1702/2721.27752	https://www.scopus.com/inward/record.uri?eid=2-s2.0-85021956937&doi=10.1702%2f2721.27752&partnerID=40&md5=18ef560005ec65e2042c21c9382979ca	W33K3LSP	2017	Nutrizione enterale continua durante la postura prona in pazienti in ventilazione invasiva	Assistenza Infermieristica e Ricerca	0.603	Italian	Y	C		NAT	P	QUAN	OS			PT		NR	NURSING RESEARCH	ESO	N	SI
949	10.7748/ncyp.28.4.86.s78	https://www.scopus.com/inward/record.uri?eid=2-s2.0-85015352697&doi=10.7748%2fncyp.28.4.86.s78&partnerID=40&md5=8ae6e250bed7fffab90c46168cc40cb0	WXXZFT3B	2016	OC47 - NICUs and family-centred care, from the leadership to the design, the results of a survey in Italy (by FCC Italian NICU study group)	Nursing children and young people	0.177	English	Y	A		INT	P	QUAN	OS			NU		NR	NURSING RESEARCH	ENDO	N	SI
950	10.7429/pi.2016.693132	https://www.scopus.com/inward/record.uri?eid=2-s2.0-85021856782&doi=10.7429%2fpi.2016.693132&partnerID=40&md5=350e1633141c123f373ae275f503aaeb	9WW4UEQV	2016	Nutritional self-care promotion in community-dwelling older people: a protocol of mixed method research [La promozione del self-care in ambito nutrizionale nella persona anziana: protocollo di ricerca con metodo misto]	Professioni infermieristiche	0.204	Italian	Y	B		NAT	P	MM				PT		NR	NURSING RESEARCH	ESO	N	SI
951		https://www.scopus.com/inward/record.uri?eid=2-s2.0-84555202528&partnerID=40&md5=ebe354ad553fb04e86fafcd95b80f982	H3QDB64A	2010	[Nursing workload in Day Surgery]. [Il carico di lavoro infermieristico in Day surgery.]	Professioni infermieristiche	0.204	Italian	Y	A		NAT	P	QUAN	OS			PT		NR	NURSING RESEARCH	ESO	N	SI
952	10.23750/abm.v90i3.7411	https://www.scopus.com/inward/record.uri?eid=2-s2.0-85072940422&doi=10.23750%2fabm.v90i3.7411&partnerID=40&md5=cb74e2a2613e59c471c70b9f7ecc4a4b	2KYLBXAW	2019	Nursing summary: Designing a nursing section in the electronic health record	Acta Biomedica	1.373	English	Y	A		NAT	S					NU		NR	NURSING RESEARCH	ENDO	N	SI
953	10.1016/j.jcmg.2012.12.007	https://www.scopus.com/inward/record.uri?eid=2-s2.0-84875336146&doi=10.1016%2fj.jcmg.2012.12.007&partnerID=40&md5=039dc4e2a0d8c4bf526d673c645ae4f2	52H2PEAN	2013	OCT-based diagnosis and management of STEMI associated with intact fibrous cap	JACC: Cardiovascular Imaging	12.74	English	Y	D		INT	P	QUAN	OS			PT		NR	CLINICAL RESEARCH	ESO	N	SI
954	10.1097/JCN.0b013e3182578b87	https://www.scopus.com/inward/record.uri?eid=2-s2.0-84883461953&doi=10.1097%2fJCN.0b013e3182578b87&partnerID=40&md5=10d5a0b0ca973b6e870f1bb71f334255	NWMCQSQR	2013	Occurrence and extent of bruising according to duration of administration of subcutaneous low-molecular-weight heparin: A quasi-experimental case-crossover study	Journal of Cardiovascular Nursing	1.675	English	Y	C		NAT	P	QUAN	ES			PT		N	NURSING RESEARCH	ESO	N	SI
955	10.1097/NCQ.0000000000000159	https://www.scopus.com/inward/record.uri?eid=2-s2.0-84960293562&doi=10.1097%2fNCQ.0000000000000159&partnerID=40&md5=315523f40f1242bba58bbed6678ac31e	M57EF3F7	2016	Occurrence and duration of interruptions during nurses' work in surgical wards: Findings from a multicenter observational study	Journal of Nursing Care Quality	1.425	English	Y	A		NAT	P	QUAN	OS			NU		NR	NURSING RESEARCH	ENDO	N	SI
956		https://www.scopus.com/inward/record.uri?eid=2-s2.0-85007576230&partnerID=40&md5=c470f1f3a173ab7477fb9c8b86087004	JNP9JABC	2016	Occupational health nurse's role in health surveillance and workers' education: National and international state [Il ruolo dell'Infermiere del Lavoro nelle attività di sorveglianza e formazione dei lavoratori: Panorama nazionale e internazionale]	Giornale Italiano di Medicina del Lavoro ed Ergonomia	0.385	Italian	Y	A		NAT	S					NU		NR	NURSING RESEARCH	ENDO	N	SI
957	10.1702/391.4601	https://www.scopus.com/inward/record.uri?eid=2-s2.0-63449105613&doi=10.1702%2f391.4601&partnerID=40&md5=558cb1d414a5cf1691599a868fa7c9e8	JGMKCTUT	2008	On distance education and update for nurses [Sul tema della formazione ed aggiornamento a distanza per gli infermieri]	Assistenza Infermieristica e Ricerca	0.603	Italian	Y	B		NAT	P	QUAL	NS			OT	esempio di progetto di FAD	NR	NURSING RESEARCH	ESO	N	SI
958	10.1016/j.jpainsymman.2008.11.014	https://www.scopus.com/inward/record.uri?eid=2-s2.0-69549135384&doi=10.1016%2fj.jpainsymman.2008.11.014&partnerID=40&md5=e3d1bac1a256c51373508caccf70f76a	ISWMGB8I	2009	Off-Label Prescriptions in Italian Hospices: A National Survey	Journal of Pain and Symptom Management	3.077	English	Y	C		NAT	P	QUAN	OS			PT		Y	NURSING RESEARCH	ESO	Y	SI
959	10.1702/3371.33474	https://www.scopus.com/inward/record.uri?eid=2-s2.0-85085539506&doi=10.1702%2f3371.33474&partnerID=40&md5=d237f8e04bf224080e3b93bf939146d2	MFXGLVWT	2020	Notes of method to imagine an education tailored to the future [Appunti di contenuto-metodo per immaginare un percorso formativo a misura del futuro]	Assistenza Infermieristica e Ricerca	0.603	Italian	Y	B		NAT	P	QUAL	NS			NU; SN		NR	NURSING RESEARCH	ENDO	N	SI
960	10.1016/j.ejon.2015.07.003	https://www.scopus.com/inward/record.uri?eid=2-s2.0-84962004151&doi=10.1016%2fj.ejon.2015.07.003&partnerID=40&md5=534b4c44959f5307dae5a7ee01cb0fa5	GG2UDFNJ	2016	Monoclonal antibody-induced papulopustular rash: Clinical course, communication to health-care professionals and reactive measures as reported by patients	European Journal of Oncology Nursing	1.876	English	Y	C		NAT	P	QUAN	OS			PT		N	NURSING RESEARCH	ESO	N	SI
961	10.1016/j.anr.2019.01.006	https://www.scopus.com/inward/record.uri?eid=2-s2.0-85060888209&doi=10.1016%2fj.anr.2019.01.006&partnerID=40&md5=a1b9b6c8e2e1ca498e7d270c1348172b	IS3IH3S9	2019	Modified Research Utilization Questionnaire: Development and Validation Study among Italian Nurses	Asian Nursing Research	0.988	English	Y	A		NAT	P	QUAN	ID			NU		N	NURSING RESEARCH	ENDO	N	SI
962	10.1016/j.biologicals.2011.10.006	https://www.scopus.com/inward/record.uri?eid=2-s2.0-84856500713&doi=10.1016%2fj.biologicals.2011.10.006&partnerID=40&md5=32c30868b336fe8d84e4a0e6e9dad7cb	T8BYYYED	2012	Mollicutes contamination: A new strategy for an effective rescue of cancer cell lines	Biologicals	1.801	English	Y	D		NAT	P	QUAN	OS			OT	campioni di laboratorio	Y	CLINICAL RESEARCH	ESO	Y	SI
964	10.1177/0969733019834976	https://www.scopus.com/inward/record.uri?eid=2-s2.0-85064251337&doi=10.1177%2f0969733019834976&partnerID=40&md5=94cd4a92752ef249a9c226ce64247099	IARRZXUC	2020	Moral distress in correctional nurses: A national survey	Nursing Ethics	2.597	English	Y	A		INT	P	QUAN	OS			NU		N	NURSING RESEARCH	ENDO	N	SI
965	10.1111/medu.13716	https://www.scopus.com/inward/record.uri?eid=2-s2.0-85055073328&doi=10.1111%2fmedu.13716&partnerID=40&md5=4e97d19a7f8e6f0703e2742833c20d95	A78ZAZGZ	2018	Multi-level analysis of national nursing students’ disclosure of patient safety concerns	Medical Education	4.57	English	Y	B		NAT	P	QUAN	OS			SN		N	NURSING RESEARCH	ENDO	N	SI
966	10.26355/eurrev_202008_22511	https://www.scopus.com/inward/record.uri?eid=2-s2.0-85089302309&doi=10.26355%2feurrev_202008_22511&partnerID=40&md5=a68c3bd75baa207380a5fbe3551b076e	SEI2MQL8	2020	Morning vs. evening administration of antiviral therapy in COVID-19 patients. A preliminary retrospective study in Ferrara, Italy	European Review for Medical and Pharmacological Sciences	3.024	English	Y	C		NAT	P	QUAN	OS			PT		NR	NURSING RESEARCH	ESO	N	SI
967	10.1702/1131.12470	https://www.scopus.com/inward/record.uri?eid=2-s2.0-84867866904&doi=10.1702%2f1131.12470&partnerID=40&md5=e43a5aaa17748d7a024a4fed8fc3fcc3	2AZNTY5Q	2012	Multicenter prospective cohort study to validate the italian braden q for the assessment of the risk of pressure sores in infants and children up to 8 years [Studio di coorte prospettico multicentrico per la validazione italiana della Braden Q per la valutazione del rischio di lesioni da decubito nei neonati e nei bambini fino ad 8 anni]	Assistenza Infermieristica e Ricerca	0.603	English; Italian	Y	C		NAT	P	QUAN	ID			PT		NR	NURSING RESEARCH	ESO	N	SI
968	10.1016/j.cct.2017.02.003	https://www.scopus.com/inward/record.uri?eid=2-s2.0-85012011401&doi=10.1016%2fj.cct.2017.02.003&partnerID=40&md5=c4839e3dccd22ec10e2e6afc58b64843	4UCEDXKN	2017	MOTIVATional intErviewing to improve self-care in Heart Failure patients (MOTIVATE-HF): Study protocol of a three-arm multicenter randomized controlled trial	Contemporary Clinical Trials	1.832	English	Y	C		INT	P	QUAN	ES			PT; CG		Y	NURSING RESEARCH	ESO	Y	SI
969	10.23750/abm.v88i1-S.6280	https://www.scopus.com/inward/record.uri?eid=2-s2.0-85026839818&doi=10.23750%2fabm.v88i1-S.6280&partnerID=40&md5=3b85c7061b53b74fb0501bd8ed080391	6UBA9L3L	2017	Narrative based medicine as a tool for needs assessment of patients undergoing hematopoietic stem cell transplantation	Acta Biomedica	1.373	English	Y	C		NAT	P	QUAL	NS			PT		NR	NURSING RESEARCH	ESO	N	SI
970	10.1016/j.pmn.2020.09.005	https://www.scopus.com/inward/record.uri?eid=2-s2.0-85093943895&doi=10.1016%2fj.pmn.2020.09.005&partnerID=40&md5=a25a927ef7ad87eca1a1a82f6cbfacd9	RDGESNYS	2020	Management of Pain and Anxiety during Bone Marrow Aspiration: An Italian National Survey	Pain Management Nursing	1.595	English	Y	C		INT	P	QUAN	OS			NU		NR	NURSING RESEARCH	ENDO	N	SI
971	10.1097/NJH.0000000000000079	https://www.scopus.com/inward/record.uri?eid=2-s2.0-84903988987&doi=10.1097%2fNJH.0000000000000079&partnerID=40&md5=843250a6b71705781f35b1564fba61c3	IVXNMQ8S	2014	Losing a parent: Analysis of the literature on the experiences and needs of adolescents dealing with grief	Journal of Hospice and Palliative Nursing	0.877	English	Y	C		NAT	S					OT	figli adolescenti	NR	NURSING RESEARCH	ESO	N	SI
973	10.1007/s12671-020-01348-z	https://www.scopus.com/inward/record.uri?eid=2-s2.0-85082835808&doi=10.1007%2fs12671-020-01348-z&partnerID=40&md5=d67748d907917a42431aecb07cc79377	P93YK3JD	2020	Mindfulness-Based Programs for People with Chronic Obstructive Pulmonary Disease: a Mixed Methods Systematic Review	Mindfulness	3.581	English	Y	C		NAT	S					PT		NR	NURSING RESEARCH	ESO	N	SI
974	10.1097/JPN.0000000000000228	https://www.scopus.com/inward/record.uri?eid=2-s2.0-85011982472&doi=10.1097%2fJPN.0000000000000228&partnerID=40&md5=3514f6c320cabedd29e428ce4fc55b00	AUMEERAP	2017	Longitudinal Responses to Weighing and Bathing Procedures in Preterm Infants	Journal of Perinatal and Neonatal Nursing	0.936	English	Y	C		NAT	P	QUAN	OS			PT		NR	NURSING RESEARCH	ESO	N	SI
975	10.1016/j.ejca.2003.08.022	https://www.scopus.com/inward/record.uri?eid=2-s2.0-10744231796&doi=10.1016%2fj.ejca.2003.08.022&partnerID=40&md5=e08cb4b76d2d6e04fe0b9b702266adee	YQH9NC7U	2004	Long-term outcome for patients with non-metastatic Ewing's sarcoma treated with adjuvant and neoadjuvant chemotherapies. 402 patients treated at Rizzoli between 1972 and 1992	European Journal of Cancer	7.275	English	Y	D		NAT	P	QUAN	OS			PT		NR	CLINICAL RESEARCH	ESO	N	SI
976	10.4415/ANN_20_01_09	https://www.scopus.com/inward/record.uri?eid=2-s2.0-85082894736&doi=10.4415%2fANN_20_01_09&partnerID=40&md5=4be4150f32793ec6d7313957cfae31fd	VGEY22N7	2020	Long-term consequences in survivors of critical illness. Analysis of incidence and risk factors	Annali dell'Istituto Superiore di Sanita	1.37	English	Y	C		NAT	P	MM				PT		N	NURSING RESEARCH	ESO	N	SI
977	10.1002/jso.20628	https://www.scopus.com/inward/record.uri?eid=2-s2.0-34547945108&doi=10.1002%2fjso.20628&partnerID=40&md5=539a4f98fec5ea9d918f8bf1e861cfed	IA2ASEYJ	2007	Local recurrence and local control of non-metastatic osteosarcoma of the extremities: A 27-year experience in a single institution	Journal of Surgical Oncology	2.771	English	Y	D		NAT	P	QUAN	OS			PT		N	CLINICAL RESEARCH	ESO	N	SI
978	10.1700/1578.17190	https://www.scopus.com/inward/record.uri?eid=2-s2.0-84921685465&doi=10.1700%2f1578.17190&partnerID=40&md5=01c32dc1dd6ace5e39183b497a2d9672	C4AIXQR8	2014	Management of oral anticancer drugs: Feasibility and patient approval of a specific monitoring program	Tumori	1.707	English	Y	B		NAT	P	QUAN	ES			PT		NR	NURSING RESEARCH	ESO	N	SI
979	10.1702/391.4606	https://www.scopus.com/inward/record.uri?eid=2-s2.0-63449118110&doi=10.1702%2f391.4606&partnerID=40&md5=889a9decd555df57baf17d493cecd995	XHENKMYU	2008	Magnet hospitals and non-magnet hospitals: Effects on patients, personal nursing and the organization. Systematic review of literature [Ospedali magnete ed ospedali non magnete: Effetti sui pazienti, sul personale infermieristico e sull'organizzazione. Revisione sistematica della letteratura]	Assistenza Infermieristica e Ricerca	0.603	Italian	Y	A		NAT	S					PT; OT		NR	NURSING RESEARCH	ESO	N	SI
980	10.1721/3214.31922	https://www.scopus.com/inward/record.uri?eid=2-s2.0-85073466536&doi=10.1721%2f3214.31922&partnerID=40&md5=57a61d6d83bddc582f456a96db27408e	LLNABH5Y	2019	Look-alike, sound-alike drugs: Strategies for preventing medication errors [Farmaci LASA: strategie per la prevenzione dell’errore di terapia]	Giornale Italiano di Farmacia Clinica	0.125	Italian	Y	C		NAT	S					NU		NR	NURSING RESEARCH	ENDO	N	SI
981	10.1016/j.clinthera.2009.08.006	https://www.scopus.com/inward/record.uri?eid=2-s2.0-72449142218&doi=10.1016%2fj.clinthera.2009.08.006&partnerID=40&md5=829601c2fa8f795e0773947a4c29220d	UYN2DD3A	2009	Management of fever in children: Summary of the Italian pediatric society guidelines	Clinical Therapeutics	3.119	English	Y	C		NAT	S					PT		Y	NURSING RESEARCH	ESO	Y	SI
982	10.1016/j.nepr.2015.06.006	https://www.scopus.com/inward/record.uri?eid=2-s2.0-84959548618&doi=10.1016%2fj.nepr.2015.06.006&partnerID=40&md5=0080704c5118b06d131fb7dab3005ad8	X7QCWJ4N	2016	Mathematical calculation skills required for drug administration in undergraduate nursing students to ensure patient safety: A descriptive study. Drug calculation skills in nursing students.	Nurse Education in Practice	1.614	English	Y	B		NAT	P	MM				SN		N	NURSING RESEARCH	ENDO	N	SI
983	10.1111/j.1365-2753.2010.01590.x	https://www.scopus.com/inward/record.uri?eid=2-s2.0-84858129707&doi=10.1111%2fj.1365-2753.2010.01590.x&partnerID=40&md5=2dba82f0cb1a2c9a82f278dd0e103e35	HPTKCQUK	2012	Managing peripheral venous catheters: An investigation on the efficacy of a strategy for the implementation of evidence-based guidelines	Journal of Evaluation in Clinical Practice	1.681	English	Y	C		NAT	P	QUAN	OS			OT	cateteri venosi periferici (PVC)	NR	NURSING RESEARCH	ESO	N	SI
984		https://www.scopus.com/inward/record.uri?eid=2-s2.0-75149192169&partnerID=40&md5=5f33af335dd81273e49ddf2d629f5c45	2FJRQKBT	2009	Management of totally implantable vascular access devices in patients with cystic fibrosis	Minerva Pediatrica	0.863	English	Y	C		NAT	S					NU		NR	NURSING RESEARCH	ENDO	N	SI
985		https://www.scopus.com/inward/record.uri?eid=2-s2.0-16644374578&partnerID=40&md5=e9313c647dde06c8349a11a66e25fb64	JQG76RMT	2003	Management of the patient's pain in a highly specialized health center [Modalità di gestione del dolore percepito dal paziente in un ospedale ad alta specializzazione.]	Igiene e sanità pubblica	NO IF	Italian	Y	C		NAT	S					PT		NR	NURSING RESEARCH	ESO	N	NO
986	10.1702/375.4383	https://www.scopus.com/inward/record.uri?eid=2-s2.0-60749098895&doi=10.1702%2f375.4383&partnerID=40&md5=b62fc8058ad3c508ca9f37751ab48797	S8RK35DE	2008	Measurement of workloads in the community [La misurazione dei carichi di lavoro sul territorio]	Assistenza Infermieristica e Ricerca	0.603	Italian	Y	A		NAT	S					OT	strumenti per misurazione carichi di lavoro	NR	NURSING RESEARCH	ESO	N	SI
987		https://www.scopus.com/inward/record.uri?eid=2-s2.0-33750116205&partnerID=40&md5=4b39626566ef2d438ecd88126871b20b	87NPZ5AR	2006	Managing insulin therapy during exercise in Type 1 diabetes mellitus	Acta Biomedica	1.373	English	Y	C		NAT	S					PT		NR	NURSING RESEARCH	ESO	N	SI
988	10.23736/S0026-4784.18.04190-4	https://www.scopus.com/inward/record.uri?eid=2-s2.0-85048783938&doi=10.23736%2fS0026-4784.18.04190-4&partnerID=40&md5=e7a95fe434d46b976d40060a6dfc97f5	3H25948S	2018	Managing fertile women under lithium treatment: The challenge of a Teratology Information Service	Minerva Ginecologica	1.551	English	Y	C		NAT	P	QUAN	OS			PT		NR	NURSING RESEARCH	ESO	N	SI
989	10.7416/ai.2020.2236	https://www.scopus.com/inward/record.uri?eid=2-s2.0-85077942118&doi=10.7416%2fai.2020.2236&partnerID=40&md5=eaba3d829271dc1af6b12dcd40dcf630	254K4WNY	2020	Measuring the therapeutic properties of nursing home environments in the Italian context: Findings from a validation and cross-sectional study design	Annali di Igiene	2.07	English	Y	C		INT	P	QUAN	ID			PT		NR	NURSING RESEARCH	ESO	N	SI
990	10.26355/eurrev_202005_21212	https://www.scopus.com/inward/record.uri?eid=2-s2.0-85085156223&doi=10.26355%2feurrev_202005_21212&partnerID=40&md5=031212b9e29ab3c4499279c4c003b312	Z888WN8G	2020	Measuring knowledge, attitudes and behavior of nurses in medication management: cross-cultural comparisons in Italy and Malta	European Review for Medical and Pharmacological Sciences	3.024	English	Y	C		INT	P	QUAN	OS			NU		Y	NURSING RESEARCH	ENDO	Y	SI
991		https://www.scopus.com/inward/record.uri?eid=2-s2.0-84977260495&partnerID=40&md5=90042e5d5f88340afe22ea5ee541fea2	FFNS7KP9	2016	Measuring disability of women with systemic sclerosis: Validation of the Italian version of the Systemic Sclerosis Questionnaire	Giornale Italiano di Dermatologia e Venereologia	1.056	English	Y	C		NAT	P	QUAN	ID			PT		NR	NURSING RESEARCH	ESO	N	SI
992	10.1016/j.hrtlng.2016.06.006	https://www.scopus.com/inward/record.uri?eid=2-s2.0-84990841513&doi=10.1016%2fj.hrtlng.2016.06.006&partnerID=40&md5=8eff85f4d15df16f9db95293a0f259dc	GUJ3VGHW	2016	Measurement properties of instruments evaluating self-care and related concepts in people with chronic obstructive pulmonary disease: A systematic review	Heart and Lung	1.63	English	Y	C		NAT	S					OT	10 studi	NR	NURSING RESEARCH	ESO	N	SI
993	10.1016/j.nepr.2015.08.006	https://www.scopus.com/inward/record.uri?eid=2-s2.0-84959555648&doi=10.1016%2fj.nepr.2015.08.006&partnerID=40&md5=3c828da4b9fd024fdc16dfae6aca4943	WUER3J2W	2016	Measuring patient safety knowledge and competences as perceived by nursing students: An Italian validation study	Nurse Education in Practice	1.614	English	Y	C		NAT	P	QUAN	ID			SN		N	NURSING RESEARCH	ENDO	N	SI
994	10.1371/journal.pone.0191028	https://www.scopus.com/inward/record.uri?eid=2-s2.0-85040466234&doi=10.1371%2fjournal.pone.0191028&partnerID=40&md5=e2f4f61b999aee300fcabbad1a514f50	ZM3PECL3	2018	Medication discrepancies across multiple care transitions: A retrospective longitudinal cohort study in Italy	PLoS ONE	2.74	English	Y	C		NAT	P	QUAN	OS			PT		N	NURSING RESEARCH	ESO	N	SI
995	10.1016/j.pec.2019.06.018	https://www.scopus.com/inward/record.uri?eid=2-s2.0-85068148676&doi=10.1016%2fj.pec.2019.06.018&partnerID=40&md5=45ded85363eb50b811ad4441e142c893	VF3V46MJ	2019	Mechanisms by which end-of-life communication influences palliative-oriented care in nursing homes: A scoping review	Patient Education and Counseling	2.607	English	Y	C		NAT	S					OT	11 articoli	N	NURSING RESEARCH	ESO	N	SI
996		https://www.scopus.com/inward/record.uri?eid=2-s2.0-84954537562&partnerID=40&md5=22f24f7cbe2945f663bad57888ea2f25	CHVWZQ3V	2015	Mechanical ventilation and early weaning: A qualitative study on patient’s experiences in an intensive care unit [Ventilazione meccanica ed estubazione precoce: Studio qualitativo sul vissuto dei degenti di una terapia intensive cardiochirurgia]	Assistenza Infermieristica e Ricerca	0.603	English; Italian	Y	C		NAT	P	QUAL	FE			PT		NR	NURSING RESEARCH	ESO	N	SI
997	10.4103/ijccm.IJCCM_63_18	https://www.scopus.com/inward/record.uri?eid=2-s2.0-85047262922&doi=10.4103%2fijccm.IJCCM_63_18&partnerID=40&md5=76a8e3fe26bca09667ecf43718ce36f1	LFZ6FE4J	2018	Medication errors in the emergency department: Knowledge, attitude, behavior, and training needs of nurses	Indian Journal of Critical Care Medicine	0.805	English	Y	C		NAT	P	QUAN	OS			NU		Y	NURSING RESEARCH	ENDO	Y	SI
998	10.4415/ANN-13-01-10	https://www.scopus.com/inward/record.uri?eid=2-s2.0-84875469471&doi=10.4415%2fANN-13-01-10&partnerID=40&md5=972abac0d6a6e0e77c2605106b53d933	RK6ABXU4	2013	Medical humanities in healthcare education in Italy: A literature review	Annali dell'Istituto Superiore di Sanita	1.37	English	Y	B		NAT	S					SN; OT	studenti lauree sanitarie	N	NURSING RESEARCH	ESO	N	SI
999	10.1080/19338244.2017.1361901	https://www.scopus.com/inward/record.uri?eid=2-s2.0-85028557041&doi=10.1080%2f19338244.2017.1361901&partnerID=40&md5=602e5a82c5ebf6a8a79406d9a97710d3	WPKUANKZ	2018	Mental and physical well-being in oncology-hematology–unit personnel	Archives of Environmental and Occupational Health	1.18	English	Y	A		NAT	P	QUAN	OS			NU; OT	operatori sanitari	NR	NURSING RESEARCH	ESO	N	SI
1000	10.7429/pi.2016.692076	https://www.scopus.com/inward/record.uri?eid=2-s2.0-85012831153&doi=10.7429%2fpi.2016.692076&partnerID=40&md5=35868795ad7d2839360c9d2a01008858	VMPTBSXJ	2016	Medicine wards of Local Health Authority 18 of Rovigo - Prospective Survey [Score (BRASS) nei reparti di Geriatria e Medicina dell'Azienda Ulss 18 di Rovigo - Studio prospettico]	Professioni infermieristiche	0.204	Italian	Y	C		NAT	P	QUAN	OS			PT		NR	NURSING RESEARCH	ESO	N	SI
1001	10.1177/0890334415619746	https://www.scopus.com/inward/record.uri?eid=2-s2.0-84963976382&doi=10.1177%2f0890334415619746&partnerID=40&md5=251778f1b5a7537f8769554ede5437b8	3HNR3MLP	2016	Medications, "natural" Products, and Pharmacovigilance during Breastfeeding: A Mixed-Methods Study on Womens Opinions	Journal of Human Lactation	2.205	English	Y	C		NAT	P	MM				PT		N	NURSING RESEARCH	ESO	N	SI
1002	10.7748/en.2016.11577	https://www.scopus.com/inward/record.uri?eid=2-s2.0-84998962539&doi=10.7748%2fen.2016.11577&partnerID=40&md5=6de357b34ac12031cb029e899fdd461a	XBAA6L49	2016	Medication errors in intensive care units: Nurses' training needs	Emergency Nurse	NO IF	English	Y	C		NAT	P	QUAN	OS			NU		NR	NURSING RESEARCH	ENDO	N	NO
1004	10.1016/j.ajic.2019.12.025	https://www.scopus.com/inward/record.uri?eid=2-s2.0-85078116090&doi=10.1016%2fj.ajic.2019.12.025&partnerID=40&md5=e1e0177a4cf296699b5d5d3117e26298	VVV9XYMW	2020	Midline or long peripheral catheters in difficult venous access conditions? A comparative study in patients with acute cardiovascular diseases	American Journal of Infection Control	2.294	English	Y	C		NAT	P	QUAN	OS			PT		NR	NURSING RESEARCH	ESO	N	SI
[truncated: 2,467 more rows]
